# Supplementary material for: Exploring Conditions for Handling Packing and Shipping Aedes aegypti Males to Support an SIT Field Project in Brazil
Source: Insects. 2022 Sep 25;13(10):871. doi: 10.3390/insects13100871 (PMC9604236; doi:10.3390/insects13100871)
Supplement: Supplementary file 1 [file insects-13-00871-s001.zip]

Archive with 4 entries (4 files):
- data_handling_submission.xlsx
- figure_FS1.pdf
- figure_FS2.pdf
- statistical_report.pdf
