# Supplementary material for: Exploring Conditions for Handling Packing and Shipping Aedes aegypti Males to Support an SIT Field Project in Brazil
Source: Insects. 2022 Sep 25;13(10):871. doi: 10.3390/insects13100871 (PMC9604236; doi:10.3390/insects13100871)
Supplement: Supplementary file 1 [file insects-13-00871-s001.zip › data_handling_submission.xlsx]

## Sheet: transport_survival
treatment	insect_n	replica	time	status	transport_time
Control	1	1	5	1	0
Control	2	1	12	1	0
Control	3	1	14	1	0
Control	4	1	17	1	0
Control	5	1	17	1	0
Control	6	1	21	1	0
Control	7	1	21	1	0
Control	8	1	21	1	0
Control	9	1	21	1	0
Control	10	1	29	1	0
Control	11	1	30	0	0
Control	12	1	30	0	0
Control	13	1	30	0	0
Control	14	1	30	0	0
Control	15	1	30	0	0
Control	16	1	30	0	0
Control	17	1	30	0	0
Control	18	1	30	0	0
Control	19	1	30	0	0
Control	20	1	30	0	0
Control	21	1	30	0	0
Control	22	1	30	0	0
Control	23	1	30	0	0
Control	24	1	30	0	0
Control	25	1	30	0	0
Control	26	1	30	0	0
Control	27	1	30	0	0
Control	28	1	30	0	0
Control	29	1	30	0	0
Control	30	1	30	0	0
Control	31	1	30	0	0
Control	32	1	30	0	0
Control	33	1	30	0	0
Control	34	1	30	0	0
Control	35	1	30	0	0
Control	36	1	30	0	0
Control	37	1	30	0	0
Control	38	1	30	0	0
Control	39	1	30	0	0
Control	40	1	30	0	0
Control	41	1	30	0	0
Control	42	1	30	0	0
Control	43	1	30	0	0
Control	44	1	30	0	0
Control	45	1	30	0	0
Control	46	1	30	0	0
Control	47	1	30	0	0
Control	48	1	30	0	0
Control	49	1	30	0	0
Control	50	1	30	0	0
Control	1	2	1	1	0
Control	2	2	1	1	0
Control	3	2	29	1	0
Control	4	2	30	0	0
Control	5	2	30	0	0
Control	6	2	30	0	0
Control	7	2	30	0	0
Control	8	2	30	0	0
Control	9	2	30	0	0
Control	10	2	30	0	0
Control	11	2	30	0	0
Control	12	2	30	0	0
Control	13	2	30	0	0
Control	14	2	30	0	0
Control	15	2	30	0	0
Control	16	2	30	0	0
Control	17	2	30	0	0
Control	18	2	30	0	0
Control	19	2	30	0	0
Control	20	2	30	0	0
Control	21	2	30	0	0
Control	22	2	30	0	0
Control	23	2	30	0	0
Control	24	2	30	0	0
Control	25	2	30	0	0
Control	26	2	30	0	0
Control	27	2	30	0	0
Control	28	2	30	0	0
Control	29	2	30	0	0
Control	30	2	30	0	0
Control	31	2	30	0	0
Control	32	2	30	0	0
Control	33	2	30	0	0
Control	34	2	30	0	0
Control	35	2	30	0	0
Control	36	2	30	0	0
Control	37	2	30	0	0
Control	38	2	30	0	0
Control	39	2	30	0	0
Control	40	2	30	0	0
Control	41	2	30	0	0
Control	42	2	30	0	0
Control	43	2	30	0	0
Control	44	2	30	0	0
Control	45	2	30	0	0
Control	46	2	30	0	0
Control	47	2	30	0	0
Control	48	2	30	0	0
Control	49	2	30	0	0
Control	50	2	30	0	0
Control	1	3	1	1	0
Control	2	3	5	1	0
Control	3	3	18	1	0
Control	4	3	24	1	0
Control	5	3	24	1	0
Control	6	3	28	1	0
Control	7	3	28	1	0
Control	8	3	30	0	0
Control	9	3	30	0	0
Control	10	3	30	0	0
Control	11	3	30	0	0
Control	12	3	30	0	0
Control	13	3	30	0	0
Control	14	3	30	0	0
Control	15	3	30	0	0
Control	16	3	30	0	0
Control	17	3	30	0	0
Control	18	3	30	0	0
Control	19	3	30	0	0
Control	20	3	30	0	0
Control	21	3	30	0	0
Control	22	3	30	0	0
Control	23	3	30	0	0
Control	24	3	30	0	0
Control	25	3	30	0	0
Control	26	3	30	0	0
Control	27	3	30	0	0
Control	28	3	30	0	0
Control	29	3	30	0	0
Control	30	3	30	0	0
Control	31	3	30	0	0
Control	32	3	30	0	0
Control	33	3	30	0	0
Control	34	3	30	0	0
Control	35	3	30	0	0
Control	36	3	30	0	0
Control	37	3	30	0	0
Control	38	3	30	0	0
Control	39	3	30	0	0
Control	40	3	30	0	0
Control	41	3	30	0	0
Control	42	3	30	0	0
Control	43	3	30	0	0
Control	44	3	30	0	0
Control	45	3	30	0	0
Control	46	3	30	0	0
Control	47	3	30	0	0
Control	48	3	30	0	0
Control	49	3	30	0	0
Control	50	3	30	0	0
Control	1	4	6	1	0
Control	2	4	6	1	0
Control	3	4	6	1	0
Control	4	4	6	1	0
Control	5	4	7	1	0
Control	6	4	9	1	0
Control	7	4	21	1	0
Control	8	4	21	1	0
Control	9	4	23	1	0
Control	10	4	24	1	0
Control	11	4	27	1	0
Control	12	4	27	1	0
Control	13	4	28	1	0
Control	14	4	30	0	0
Control	15	4	30	0	0
Control	16	4	30	0	0
Control	17	4	30	0	0
Control	18	4	30	0	0
Control	19	4	30	0	0
Control	20	4	30	0	0
Control	21	4	30	0	0
Control	22	4	30	0	0
Control	23	4	30	0	0
Control	24	4	30	0	0
Control	25	4	30	0	0
Control	26	4	30	0	0
Control	27	4	30	0	0
Control	28	4	30	0	0
Control	29	4	30	0	0
Control	30	4	30	0	0
Control	31	4	30	0	0
Control	32	4	30	0	0
Control	33	4	30	0	0
Control	34	4	30	0	0
Control	35	4	30	0	0
Control	36	4	30	0	0
Control	37	4	30	0	0
Control	38	4	30	0	0
Control	39	4	30	0	0
Control	40	4	30	0	0
Control	41	4	30	0	0
Control	42	4	30	0	0
Control	43	4	30	0	0
Control	44	4	30	0	0
Control	45	4	30	0	0
Control	46	4	30	0	0
Control	47	4	30	0	0
Control	48	4	30	0	0
Control	49	4	30	0	0
Control	50	4	30	0	0
Control	1	5	21	1	0
Control	2	5	25	1	0
Control	3	5	25	1	0
Control	4	5	30	0	0
Control	5	5	30	0	0
Control	6	5	30	0	0
Control	7	5	30	0	0
Control	8	5	30	0	0
Control	9	5	30	0	0
Control	10	5	30	0	0
Control	11	5	30	0	0
Control	12	5	30	0	0
Control	13	5	30	0	0
Control	14	5	30	0	0
Control	15	5	30	0	0
Control	16	5	30	0	0
Control	17	5	30	0	0
Control	18	5	30	0	0
Control	19	5	30	0	0
Control	20	5	30	0	0
Control	21	5	30	0	0
Control	22	5	30	0	0
Control	23	5	30	0	0
Control	24	5	30	0	0
Control	25	5	30	0	0
Control	26	5	30	0	0
Control	27	5	30	0	0
Control	28	5	30	0	0
Control	29	5	30	0	0
Control	30	5	30	0	0
Control	31	5	30	0	0
Control	32	5	30	0	0
Control	33	5	30	0	0
Control	34	5	30	0	0
Control	35	5	30	0	0
Control	36	5	30	0	0
Control	37	5	30	0	0
Control	38	5	30	0	0
Control	39	5	30	0	0
Control	40	5	30	0	0
Control	41	5	30	0	0
Control	42	5	30	0	0
Control	43	5	30	0	0
Control	44	5	30	0	0
Control	45	5	30	0	0
Control	46	5	30	0	0
Control	47	5	30	0	0
Control	48	5	30	0	0
Control	49	5	30	0	0
Control	50	5	30	0	0
Control	1	6	16	1	0
Control	2	6	20	1	0
Control	3	6	20	1	0
Control	4	6	24	1	0
Control	5	6	24	1	0
Control	6	6	24	1	0
Control	7	6	25	1	0
Control	8	6	25	1	0
Control	9	6	27	1	0
Control	10	6	29	1	0
Control	11	6	29	1	0
Control	12	6	30	0	0
Control	13	6	30	0	0
Control	14	6	30	0	0
Control	15	6	30	0	0
Control	16	6	30	0	0
Control	17	6	30	0	0
Control	18	6	30	0	0
Control	19	6	30	0	0
Control	20	6	30	0	0
Control	21	6	30	0	0
Control	22	6	30	0	0
Control	23	6	30	0	0
Control	24	6	30	0	0
Control	25	6	30	0	0
Control	26	6	30	0	0
Control	27	6	30	0	0
Control	28	6	30	0	0
Control	29	6	30	0	0
Control	30	6	30	0	0
Control	31	6	30	0	0
Control	32	6	30	0	0
Control	33	6	30	0	0
Control	34	6	30	0	0
Control	35	6	30	0	0
Control	36	6	30	0	0
Control	37	6	30	0	0
Control	38	6	30	0	0
Control	39	6	30	0	0
Control	40	6	30	0	0
Control	41	6	30	0	0
Control	42	6	30	0	0
Control	43	6	30	0	0
Control	44	6	30	0	0
Control	45	6	30	0	0
Control	46	6	30	0	0
Control	47	6	30	0	0
Control	48	6	30	0	0
Control	49	6	30	0	0
Control	50	6	30	0	0
Control	1	7	6	1	0
Control	2	7	8	1	0
Control	3	7	15	1	0
Control	4	7	16	1	0
Control	5	7	16	1	0
Control	6	7	16	1	0
Control	7	7	22	1	0
Control	8	7	24	1	0
Control	9	7	24	1	0
Control	10	7	24	1	0
Control	11	7	27	1	0
Control	12	7	27	1	0
Control	13	7	30	0	0
Control	14	7	30	0	0
Control	15	7	30	0	0
Control	16	7	30	0	0
Control	17	7	30	0	0
Control	18	7	30	0	0
Control	19	7	30	0	0
Control	20	7	30	0	0
Control	21	7	30	0	0
Control	22	7	30	0	0
Control	23	7	30	0	0
Control	24	7	30	0	0
Control	25	7	30	0	0
Control	26	7	30	0	0
Control	27	7	30	0	0
Control	28	7	30	0	0
Control	29	7	30	0	0
Control	30	7	30	0	0
Control	31	7	30	0	0
Control	32	7	30	0	0
Control	33	7	30	0	0
Control	34	7	30	0	0
Control	35	7	30	0	0
Control	36	7	30	0	0
Control	37	7	30	0	0
Control	38	7	30	0	0
Control	39	7	30	0	0
Control	40	7	30	0	0
Control	41	7	30	0	0
Control	42	7	30	0	0
Control	43	7	30	0	0
Control	44	7	30	0	0
Control	45	7	30	0	0
Control	46	7	30	0	0
Control	47	7	30	0	0
Control	48	7	30	0	0
Control	49	7	30	0	0
Control	50	7	30	0	0
Control	1	8	1	1	0
Control	2	8	17	1	0
Control	3	8	20	1	0
Control	4	8	24	1	0
Control	5	8	25	1	0
Control	6	8	25	1	0
Control	7	8	28	1	0
Control	8	8	30	0	0
Control	9	8	30	0	0
Control	10	8	30	0	0
Control	11	8	30	0	0
Control	12	8	30	0	0
Control	13	8	30	0	0
Control	14	8	30	0	0
Control	15	8	30	0	0
Control	16	8	30	0	0
Control	17	8	30	0	0
Control	18	8	30	0	0
Control	19	8	30	0	0
Control	20	8	30	0	0
Control	21	8	30	0	0
Control	22	8	30	0	0
Control	23	8	30	0	0
Control	24	8	30	0	0
Control	25	8	30	0	0
Control	26	8	30	0	0
Control	27	8	30	0	0
Control	28	8	30	0	0
Control	29	8	30	0	0
Control	30	8	30	0	0
Control	31	8	30	0	0
Control	32	8	30	0	0
Control	33	8	30	0	0
Control	34	8	30	0	0
Control	35	8	30	0	0
Control	36	8	30	0	0
Control	37	8	30	0	0
Control	38	8	30	0	0
Control	39	8	30	0	0
Control	40	8	30	0	0
Control	41	8	30	0	0
Control	42	8	30	0	0
Control	43	8	30	0	0
Control	44	8	30	0	0
Control	45	8	30	0	0
Control	46	8	30	0	0
Control	47	8	30	0	0
Control	48	8	30	0	0
Control	49	8	30	0	0
Control	50	8	30	0	0
Control	1	9	1	1	0
Control	2	9	1	1	0
Control	3	9	10	1	0
Control	4	9	13	1	0
Control	5	9	13	1	0
Control	6	9	15	1	0
Control	7	9	21	1	0
Control	8	9	23	1	0
Control	9	9	24	1	0
Control	10	9	25	1	0
Control	11	9	30	1	0
Control	12	9	30	0	0
Control	13	9	30	0	0
Control	14	9	30	0	0
Control	15	9	30	0	0
Control	16	9	30	0	0
Control	17	9	30	0	0
Control	18	9	30	0	0
Control	19	9	30	0	0
Control	20	9	30	0	0
Control	21	9	30	0	0
Control	22	9	30	0	0
Control	23	9	30	0	0
Control	24	9	30	0	0
Control	25	9	30	0	0
Control	26	9	30	0	0
Control	27	9	30	0	0
Control	28	9	30	0	0
Control	29	9	30	0	0
Control	30	9	30	0	0
Control	31	9	30	0	0
Control	32	9	30	0	0
Control	33	9	30	0	0
Control	34	9	30	0	0
Control	35	9	30	0	0
Control	36	9	30	0	0
Control	37	9	30	0	0
Control	38	9	30	0	0
Control	39	9	30	0	0
Control	40	9	30	0	0
Control	41	9	30	0	0
Control	42	9	30	0	0
Control	43	9	30	0	0
Control	44	9	30	0	0
Control	45	9	30	0	0
Control	46	9	30	0	0
Control	47	9	30	0	0
Control	48	9	30	0	0
Control	49	9	30	0	0
Control	50	9	30	0	0
Control	1	10	18	1	0
Control	2	10	21	1	0
Control	3	10	25	1	0
Control	4	10	29	1	0
Control	5	10	30	0	0
Control	6	10	30	0	0
Control	7	10	30	0	0
Control	8	10	30	0	0
Control	9	10	30	0	0
Control	10	10	30	0	0
Control	11	10	30	0	0
Control	12	10	30	0	0
Control	13	10	30	0	0
Control	14	10	30	0	0
Control	15	10	30	0	0
Control	16	10	30	0	0
Control	17	10	30	0	0
Control	18	10	30	0	0
Control	19	10	30	0	0
Control	20	10	30	0	0
Control	21	10	30	0	0
Control	22	10	30	0	0
Control	23	10	30	0	0
Control	24	10	30	0	0
Control	25	10	30	0	0
Control	26	10	30	0	0
Control	27	10	30	0	0
Control	28	10	30	0	0
Control	29	10	30	0	0
Control	30	10	30	0	0
Control	31	10	30	0	0
Control	32	10	30	0	0
Control	33	10	30	0	0
Control	34	10	30	0	0
Control	35	10	30	0	0
Control	36	10	30	0	0
Control	37	10	30	0	0
Control	38	10	30	0	0
Control	39	10	30	0	0
Control	40	10	30	0	0
Control	41	10	30	0	0
Control	42	10	30	0	0
Control	43	10	30	0	0
Control	44	10	30	0	0
Control	45	10	30	0	0
Control	46	10	30	0	0
Control	47	10	30	0	0
Control	48	10	30	0	0
Control	49	10	30	0	0
Control	50	10	30	0	0
Control	1	11	1	1	0
Control	2	11	27	1	0
Control	3	11	27	1	0
Control	4	11	27	1	0
Control	5	11	30	0	0
Control	6	11	30	0	0
Control	7	11	30	0	0
Control	8	11	30	0	0
Control	9	11	30	0	0
Control	10	11	30	0	0
Control	11	11	30	0	0
Control	12	11	30	0	0
Control	13	11	30	0	0
Control	14	11	30	0	0
Control	15	11	30	0	0
Control	16	11	30	0	0
Control	17	11	30	0	0
Control	18	11	30	0	0
Control	19	11	30	0	0
Control	20	11	30	0	0
Control	21	11	30	0	0
Control	22	11	30	0	0
Control	23	11	30	0	0
Control	24	11	30	0	0
Control	25	11	30	0	0
Control	26	11	30	0	0
Control	27	11	30	0	0
Control	28	11	30	0	0
Control	29	11	30	0	0
Control	30	11	30	0	0
Control	31	11	30	0	0
Control	32	11	30	0	0
Control	33	11	30	0	0
Control	34	11	30	0	0
Control	35	11	30	0	0
Control	36	11	30	0	0
Control	37	11	30	0	0
Control	38	11	30	0	0
Control	39	11	30	0	0
Control	40	11	30	0	0
Control	41	11	30	0	0
Control	42	11	30	0	0
Control	43	11	30	0	0
Control	44	11	30	0	0
Control	45	11	30	0	0
Control	46	11	30	0	0
Control	47	11	30	0	0
Control	48	11	30	0	0
Control	49	11	30	0	0
Control	50	11	30	0	0
Control	1	12	1	1	0
Control	2	12	1	1	0
Control	3	12	1	1	0
Control	4	12	29	1	0
Control	5	12	30	0	0
Control	6	12	30	0	0
Control	7	12	30	0	0
Control	8	12	30	0	0
Control	9	12	30	0	0
Control	10	12	30	0	0
Control	11	12	30	0	0
Control	12	12	30	0	0
Control	13	12	30	0	0
Control	14	12	30	0	0
Control	15	12	30	0	0
Control	16	12	30	0	0
Control	17	12	30	0	0
Control	18	12	30	0	0
Control	19	12	30	0	0
Control	20	12	30	0	0
Control	21	12	30	0	0
Control	22	12	30	0	0
Control	23	12	30	0	0
Control	24	12	30	0	0
Control	25	12	30	0	0
Control	26	12	30	0	0
Control	27	12	30	0	0
Control	28	12	30	0	0
Control	29	12	30	0	0
Control	30	12	30	0	0
Control	31	12	30	0	0
Control	32	12	30	0	0
Control	33	12	30	0	0
Control	34	12	30	0	0
Control	35	12	30	0	0
Control	36	12	30	0	0
Control	37	12	30	0	0
Control	38	12	30	0	0
Control	39	12	30	0	0
Control	40	12	30	0	0
Control	41	12	30	0	0
Control	42	12	30	0	0
Control	43	12	30	0	0
Control	44	12	30	0	0
Control	45	12	30	0	0
Control	46	12	30	0	0
Control	47	12	30	0	0
Control	48	12	30	0	0
Control	49	12	30	0	0
Control	50	12	30	0	0
Chilled	1	1	18	1	0
Chilled	2	1	18	1	0
Chilled	3	1	20	1	0
Chilled	4	1	20	1	0
Chilled	5	1	21	1	0
Chilled	6	1	21	1	0
Chilled	7	1	21	1	0
Chilled	8	1	22	1	0
Chilled	9	1	25	1	0
Chilled	10	1	28	1	0
Chilled	11	1	30	0	0
Chilled	12	1	30	0	0
Chilled	13	1	30	0	0
Chilled	14	1	30	0	0
Chilled	15	1	30	0	0
Chilled	16	1	30	0	0
Chilled	17	1	30	0	0
Chilled	18	1	30	0	0
Chilled	19	1	30	0	0
Chilled	20	1	30	0	0
Chilled	21	1	30	0	0
Chilled	22	1	30	0	0
Chilled	23	1	30	0	0
Chilled	24	1	30	0	0
Chilled	25	1	30	0	0
Chilled	26	1	30	0	0
Chilled	27	1	30	0	0
Chilled	28	1	30	0	0
Chilled	29	1	30	0	0
Chilled	30	1	30	0	0
Chilled	31	1	30	0	0
Chilled	32	1	30	0	0
Chilled	33	1	30	0	0
Chilled	34	1	30	0	0
Chilled	35	1	30	0	0
Chilled	36	1	30	0	0
Chilled	37	1	30	0	0
Chilled	38	1	30	0	0
Chilled	39	1	30	0	0
Chilled	40	1	30	0	0
Chilled	41	1	30	0	0
Chilled	42	1	30	0	0
Chilled	43	1	30	0	0
Chilled	44	1	30	0	0
Chilled	45	1	30	0	0
Chilled	46	1	30	0	0
Chilled	47	1	30	0	0
Chilled	48	1	30	0	0
Chilled	49	1	30	0	0
Chilled	50	1	30	0	0
Chilled	1	2	1	1	0
Chilled	2	2	5	1	0
Chilled	3	2	14	1	0
Chilled	4	2	21	1	0
Chilled	5	2	21	1	0
Chilled	6	2	21	1	0
Chilled	7	2	25	1	0
Chilled	8	2	28	1	0
Chilled	9	2	30	0	0
Chilled	10	2	30	0	0
Chilled	11	2	30	0	0
Chilled	12	2	30	0	0
Chilled	13	2	30	0	0
Chilled	14	2	30	0	0
Chilled	15	2	30	0	0
Chilled	16	2	30	0	0
Chilled	17	2	30	0	0
Chilled	18	2	30	0	0
Chilled	19	2	30	0	0
Chilled	20	2	30	0	0
Chilled	21	2	30	0	0
Chilled	22	2	30	0	0
Chilled	23	2	30	0	0
Chilled	24	2	30	0	0
Chilled	25	2	30	0	0
Chilled	26	2	30	0	0
Chilled	27	2	30	0	0
Chilled	28	2	30	0	0
Chilled	29	2	30	0	0
Chilled	30	2	30	0	0
Chilled	31	2	30	0	0
Chilled	32	2	30	0	0
Chilled	33	2	30	0	0
Chilled	34	2	30	0	0
Chilled	35	2	30	0	0
Chilled	36	2	30	0	0
Chilled	37	2	30	0	0
Chilled	38	2	30	0	0
Chilled	39	2	30	0	0
Chilled	40	2	30	0	0
Chilled	41	2	30	0	0
Chilled	42	2	30	0	0
Chilled	43	2	30	0	0
Chilled	44	2	30	0	0
Chilled	45	2	30	0	0
Chilled	46	2	30	0	0
Chilled	47	2	30	0	0
Chilled	48	2	30	0	0
Chilled	49	2	30	0	0
Chilled	50	2	30	0	0
Chilled	1	3	1	1	0
Chilled	2	3	1	1	0
Chilled	3	3	16	1	0
Chilled	4	3	18	1	0
Chilled	5	3	20	1	0
Chilled	6	3	20	1	0
Chilled	7	3	20	1	0
Chilled	8	3	20	1	0
Chilled	9	3	20	1	0
Chilled	10	3	24	1	0
Chilled	11	3	24	1	0
Chilled	12	3	25	1	0
Chilled	13	3	27	1	0
Chilled	14	3	27	1	0
Chilled	15	3	28	1	0
Chilled	16	3	30	0	0
Chilled	17	3	30	0	0
Chilled	18	3	30	0	0
Chilled	19	3	30	0	0
Chilled	20	3	30	0	0
Chilled	21	3	30	0	0
Chilled	22	3	30	0	0
Chilled	23	3	30	0	0
Chilled	24	3	30	0	0
Chilled	25	3	30	0	0
Chilled	26	3	30	0	0
Chilled	27	3	30	0	0
Chilled	28	3	30	0	0
Chilled	29	3	30	0	0
Chilled	30	3	30	0	0
Chilled	31	3	30	0	0
Chilled	32	3	30	0	0
Chilled	33	3	30	0	0
Chilled	34	3	30	0	0
Chilled	35	3	30	0	0
Chilled	36	3	30	0	0
Chilled	37	3	30	0	0
Chilled	38	3	30	0	0
Chilled	39	3	30	0	0
Chilled	40	3	30	0	0
Chilled	41	3	30	0	0
Chilled	42	3	30	0	0
Chilled	43	3	30	0	0
Chilled	44	3	30	0	0
Chilled	45	3	30	0	0
Chilled	46	3	30	0	0
Chilled	47	3	30	0	0
Chilled	48	3	30	0	0
Chilled	49	3	30	0	0
Chilled	50	3	30	0	0
Chilled	1	4	1	1	0
Chilled	2	4	25	1	0
Chilled	3	4	27	1	0
Chilled	4	4	27	1	0
Chilled	5	4	28	1	0
Chilled	6	4	29	1	0
Chilled	7	4	30	1	0
Chilled	8	4	30	0	0
Chilled	9	4	30	0	0
Chilled	10	4	30	0	0
Chilled	11	4	30	0	0
Chilled	12	4	30	0	0
Chilled	13	4	30	0	0
Chilled	14	4	30	0	0
Chilled	15	4	30	0	0
Chilled	16	4	30	0	0
Chilled	17	4	30	0	0
Chilled	18	4	30	0	0
Chilled	19	4	30	0	0
Chilled	20	4	30	0	0
Chilled	21	4	30	0	0
Chilled	22	4	30	0	0
Chilled	23	4	30	0	0
Chilled	24	4	30	0	0
Chilled	25	4	30	0	0
Chilled	26	4	30	0	0
Chilled	27	4	30	0	0
Chilled	28	4	30	0	0
Chilled	29	4	30	0	0
Chilled	30	4	30	0	0
Chilled	31	4	30	0	0
Chilled	32	4	30	0	0
Chilled	33	4	30	0	0
Chilled	34	4	30	0	0
Chilled	35	4	30	0	0
Chilled	36	4	30	0	0
Chilled	37	4	30	0	0
Chilled	38	4	30	0	0
Chilled	39	4	30	0	0
Chilled	40	4	30	0	0
Chilled	41	4	30	0	0
Chilled	42	4	30	0	0
Chilled	43	4	30	0	0
Chilled	44	4	30	0	0
Chilled	45	4	30	0	0
Chilled	46	4	30	0	0
Chilled	47	4	30	0	0
Chilled	48	4	30	0	0
Chilled	49	4	30	0	0
Chilled	50	4	30	0	0
Chilled	1	5	18	1	0
Chilled	2	5	21	1	0
Chilled	3	5	27	1	0
Chilled	4	5	30	0	0
Chilled	5	5	30	0	0
Chilled	6	5	30	0	0
Chilled	7	5	30	0	0
Chilled	8	5	30	0	0
Chilled	9	5	30	0	0
Chilled	10	5	30	0	0
Chilled	11	5	30	0	0
Chilled	12	5	30	0	0
Chilled	13	5	30	0	0
Chilled	14	5	30	0	0
Chilled	15	5	30	0	0
Chilled	16	5	30	0	0
Chilled	17	5	30	0	0
Chilled	18	5	30	0	0
Chilled	19	5	30	0	0
Chilled	20	5	30	0	0
Chilled	21	5	30	0	0
Chilled	22	5	30	0	0
Chilled	23	5	30	0	0
Chilled	24	5	30	0	0
Chilled	25	5	30	0	0
Chilled	26	5	30	0	0
Chilled	27	5	30	0	0
Chilled	28	5	30	0	0
Chilled	29	5	30	0	0
Chilled	30	5	30	0	0
Chilled	31	5	30	0	0
Chilled	32	5	30	0	0
Chilled	33	5	30	0	0
Chilled	34	5	30	0	0
Chilled	35	5	30	0	0
Chilled	36	5	30	0	0
Chilled	37	5	30	0	0
Chilled	38	5	30	0	0
Chilled	39	5	30	0	0
Chilled	40	5	30	0	0
Chilled	41	5	30	0	0
Chilled	42	5	30	0	0
Chilled	43	5	30	0	0
Chilled	44	5	30	0	0
Chilled	45	5	30	0	0
Chilled	46	5	30	0	0
Chilled	47	5	30	0	0
Chilled	48	5	30	0	0
Chilled	49	5	30	0	0
Chilled	50	5	30	0	0
Chilled	1	6	5	1	0
Chilled	2	6	14	1	0
Chilled	3	6	17	1	0
Chilled	4	6	24	1	0
Chilled	5	6	24	1	0
Chilled	6	6	24	1	0
Chilled	7	6	27	1	0
Chilled	8	6	27	1	0
Chilled	9	6	27	1	0
Chilled	10	6	30	0	0
Chilled	11	6	30	0	0
Chilled	12	6	30	0	0
Chilled	13	6	30	0	0
Chilled	14	6	30	0	0
Chilled	15	6	30	0	0
Chilled	16	6	30	0	0
Chilled	17	6	30	0	0
Chilled	18	6	30	0	0
Chilled	19	6	30	0	0
Chilled	20	6	30	0	0
Chilled	21	6	30	0	0
Chilled	22	6	30	0	0
Chilled	23	6	30	0	0
Chilled	24	6	30	0	0
Chilled	25	6	30	0	0
Chilled	26	6	30	0	0
Chilled	27	6	30	0	0
Chilled	28	6	30	0	0
Chilled	29	6	30	0	0
Chilled	30	6	30	0	0
Chilled	31	6	30	0	0
Chilled	32	6	30	0	0
Chilled	33	6	30	0	0
Chilled	34	6	30	0	0
Chilled	35	6	30	0	0
Chilled	36	6	30	0	0
Chilled	37	6	30	0	0
Chilled	38	6	30	0	0
Chilled	39	6	30	0	0
Chilled	40	6	30	0	0
Chilled	41	6	30	0	0
Chilled	42	6	30	0	0
Chilled	43	6	30	0	0
Chilled	44	6	30	0	0
Chilled	45	6	30	0	0
Chilled	46	6	30	0	0
Chilled	47	6	30	0	0
Chilled	48	6	30	0	0
Chilled	49	6	30	0	0
Chilled	50	6	30	0	0
Chilled	1	7	1	1	0
Chilled	2	7	1	1	0
Chilled	3	7	5	1	0
Chilled	4	7	10	1	0
Chilled	5	7	15	1	0
Chilled	6	7	15	1	0
Chilled	7	7	22	1	0
Chilled	8	7	24	1	0
Chilled	9	7	24	1	0
Chilled	10	7	29	1	0
Chilled	11	7	30	0	0
Chilled	12	7	30	0	0
Chilled	13	7	30	0	0
Chilled	14	7	30	0	0
Chilled	15	7	30	0	0
Chilled	16	7	30	0	0
Chilled	17	7	30	0	0
Chilled	18	7	30	0	0
Chilled	19	7	30	0	0
Chilled	20	7	30	0	0
Chilled	21	7	30	0	0
Chilled	22	7	30	0	0
Chilled	23	7	30	0	0
Chilled	24	7	30	0	0
Chilled	25	7	30	0	0
Chilled	26	7	30	0	0
Chilled	27	7	30	0	0
Chilled	28	7	30	0	0
Chilled	29	7	30	0	0
Chilled	30	7	30	0	0
Chilled	31	7	30	0	0
Chilled	32	7	30	0	0
Chilled	33	7	30	0	0
Chilled	34	7	30	0	0
Chilled	35	7	30	0	0
Chilled	36	7	30	0	0
Chilled	37	7	30	0	0
Chilled	38	7	30	0	0
Chilled	39	7	30	0	0
Chilled	40	7	30	0	0
Chilled	41	7	30	0	0
Chilled	42	7	30	0	0
Chilled	43	7	30	0	0
Chilled	44	7	30	0	0
Chilled	45	7	30	0	0
Chilled	46	7	30	0	0
Chilled	47	7	30	0	0
Chilled	48	7	30	0	0
Chilled	49	7	30	0	0
Chilled	50	7	30	0	0
Chilled	1	8	9	1	0
Chilled	2	8	13	1	0
Chilled	3	8	20	1	0
Chilled	4	8	23	1	0
Chilled	5	8	23	1	0
Chilled	6	8	30	1	0
Chilled	7	8	30	0	0
Chilled	8	8	30	0	0
Chilled	9	8	30	0	0
Chilled	10	8	30	0	0
Chilled	11	8	30	0	0
Chilled	12	8	30	0	0
Chilled	13	8	30	0	0
Chilled	14	8	30	0	0
Chilled	15	8	30	0	0
Chilled	16	8	30	0	0
Chilled	17	8	30	0	0
Chilled	18	8	30	0	0
Chilled	19	8	30	0	0
Chilled	20	8	30	0	0
Chilled	21	8	30	0	0
Chilled	22	8	30	0	0
Chilled	23	8	30	0	0
Chilled	24	8	30	0	0
Chilled	25	8	30	0	0
Chilled	26	8	30	0	0
Chilled	27	8	30	0	0
Chilled	28	8	30	0	0
Chilled	29	8	30	0	0
Chilled	30	8	30	0	0
Chilled	31	8	30	0	0
Chilled	32	8	30	0	0
Chilled	33	8	30	0	0
Chilled	34	8	30	0	0
Chilled	35	8	30	0	0
Chilled	36	8	30	0	0
Chilled	37	8	30	0	0
Chilled	38	8	30	0	0
Chilled	39	8	30	0	0
Chilled	40	8	30	0	0
Chilled	41	8	30	0	0
Chilled	42	8	30	0	0
Chilled	43	8	30	0	0
Chilled	44	8	30	0	0
Chilled	45	8	30	0	0
Chilled	46	8	30	0	0
Chilled	47	8	30	0	0
Chilled	48	8	30	0	0
Chilled	49	8	30	0	0
Chilled	50	8	30	0	0
Chilled	1	9	1	1	0
Chilled	2	9	1	1	0
Chilled	3	9	3	1	0
Chilled	4	9	25	1	0
Chilled	5	9	27	1	0
Chilled	6	9	30	1	0
Chilled	7	9	30	0	0
Chilled	8	9	30	0	0
Chilled	9	9	30	0	0
Chilled	10	9	30	0	0
Chilled	11	9	30	0	0
Chilled	12	9	30	0	0
Chilled	13	9	30	0	0
Chilled	14	9	30	0	0
Chilled	15	9	30	0	0
Chilled	16	9	30	0	0
Chilled	17	9	30	0	0
Chilled	18	9	30	0	0
Chilled	19	9	30	0	0
Chilled	20	9	30	0	0
Chilled	21	9	30	0	0
Chilled	22	9	30	0	0
Chilled	23	9	30	0	0
Chilled	24	9	30	0	0
Chilled	25	9	30	0	0
Chilled	26	9	30	0	0
Chilled	27	9	30	0	0
Chilled	28	9	30	0	0
Chilled	29	9	30	0	0
Chilled	30	9	30	0	0
Chilled	31	9	30	0	0
Chilled	32	9	30	0	0
Chilled	33	9	30	0	0
Chilled	34	9	30	0	0
Chilled	35	9	30	0	0
Chilled	36	9	30	0	0
Chilled	37	9	30	0	0
Chilled	38	9	30	0	0
Chilled	39	9	30	0	0
Chilled	40	9	30	0	0
Chilled	41	9	30	0	0
Chilled	42	9	30	0	0
Chilled	43	9	30	0	0
Chilled	44	9	30	0	0
Chilled	45	9	30	0	0
Chilled	46	9	30	0	0
Chilled	47	9	30	0	0
Chilled	48	9	30	0	0
Chilled	49	9	30	0	0
Chilled	50	9	30	0	0
Chilled	1	10	8	1	0
Chilled	2	10	17	1	0
Chilled	3	10	17	1	0
Chilled	4	10	17	1	0
Chilled	5	10	20	1	0
Chilled	6	10	22	1	0
Chilled	7	10	22	1	0
Chilled	8	10	29	1	0
Chilled	9	10	30	1	0
Chilled	10	10	30	0	0
Chilled	11	10	30	0	0
Chilled	12	10	30	0	0
Chilled	13	10	30	0	0
Chilled	14	10	30	0	0
Chilled	15	10	30	0	0
Chilled	16	10	30	0	0
Chilled	17	10	30	0	0
Chilled	18	10	30	0	0
Chilled	19	10	30	0	0
Chilled	20	10	30	0	0
Chilled	21	10	30	0	0
Chilled	22	10	30	0	0
Chilled	23	10	30	0	0
Chilled	24	10	30	0	0
Chilled	25	10	30	0	0
Chilled	26	10	30	0	0
Chilled	27	10	30	0	0
Chilled	28	10	30	0	0
Chilled	29	10	30	0	0
Chilled	30	10	30	0	0
Chilled	31	10	30	0	0
Chilled	32	10	30	0	0
Chilled	33	10	30	0	0
Chilled	34	10	30	0	0
Chilled	35	10	30	0	0
Chilled	36	10	30	0	0
Chilled	37	10	30	0	0
Chilled	38	10	30	0	0
Chilled	39	10	30	0	0
Chilled	40	10	30	0	0
Chilled	41	10	30	0	0
Chilled	42	10	30	0	0
Chilled	43	10	30	0	0
Chilled	44	10	30	0	0
Chilled	45	10	30	0	0
Chilled	46	10	30	0	0
Chilled	47	10	30	0	0
Chilled	48	10	30	0	0
Chilled	49	10	30	0	0
Chilled	50	10	30	0	0
Chilled	1	11	1	1	0
Chilled	2	11	14	1	0
Chilled	3	11	16	1	0
Chilled	4	11	16	1	0
Chilled	5	11	20	1	0
Chilled	6	11	21	1	0
Chilled	7	11	22	1	0
Chilled	8	11	23	1	0
Chilled	9	11	25	1	0
Chilled	10	11	25	1	0
Chilled	11	11	25	1	0
Chilled	12	11	29	1	0
Chilled	13	11	30	1	0
Chilled	14	11	30	0	0
Chilled	15	11	30	0	0
Chilled	16	11	30	0	0
Chilled	17	11	30	0	0
Chilled	18	11	30	0	0
Chilled	19	11	30	0	0
Chilled	20	11	30	0	0
Chilled	21	11	30	0	0
Chilled	22	11	30	0	0
Chilled	23	11	30	0	0
Chilled	24	11	30	0	0
Chilled	25	11	30	0	0
Chilled	26	11	30	0	0
Chilled	27	11	30	0	0
Chilled	28	11	30	0	0
Chilled	29	11	30	0	0
Chilled	30	11	30	0	0
Chilled	31	11	30	0	0
Chilled	32	11	30	0	0
Chilled	33	11	30	0	0
Chilled	34	11	30	0	0
Chilled	35	11	30	0	0
Chilled	36	11	30	0	0
Chilled	37	11	30	0	0
Chilled	38	11	30	0	0
Chilled	39	11	30	0	0
Chilled	40	11	30	0	0
Chilled	41	11	30	0	0
Chilled	42	11	30	0	0
Chilled	43	11	30	0	0
Chilled	44	11	30	0	0
Chilled	45	11	30	0	0
Chilled	46	11	30	0	0
Chilled	47	11	30	0	0
Chilled	48	11	30	0	0
Chilled	49	11	30	0	0
Chilled	50	11	30	0	0
Chilled	1	12	1	1	0
Chilled	2	12	1	1	0
Chilled	3	12	1	1	0
Chilled	4	12	1	1	0
Chilled	5	12	2	1	0
Chilled	6	12	9	1	0
Chilled	7	12	9	1	0
Chilled	8	12	13	1	0
Chilled	9	12	13	1	0
Chilled	10	12	13	1	0
Chilled	11	12	15	1	0
Chilled	12	12	16	1	0
Chilled	13	12	23	1	0
Chilled	14	12	23	1	0
Chilled	15	12	23	1	0
Chilled	16	12	25	1	0
Chilled	17	12	29	1	0
Chilled	18	12	29	1	0
Chilled	19	12	30	0	0
Chilled	20	12	30	0	0
Chilled	21	12	30	0	0
Chilled	22	12	30	0	0
Chilled	23	12	30	0	0
Chilled	24	12	30	0	0
Chilled	25	12	30	0	0
Chilled	26	12	30	0	0
Chilled	27	12	30	0	0
Chilled	28	12	30	0	0
Chilled	29	12	30	0	0
Chilled	30	12	30	0	0
Chilled	31	12	30	0	0
Chilled	32	12	30	0	0
Chilled	33	12	30	0	0
Chilled	34	12	30	0	0
Chilled	35	12	30	0	0
Chilled	36	12	30	0	0
Chilled	37	12	30	0	0
Chilled	38	12	30	0	0
Chilled	39	12	30	0	0
Chilled	40	12	30	0	0
Chilled	41	12	30	0	0
Chilled	42	12	30	0	0
Chilled	43	12	30	0	0
Chilled	44	12	30	0	0
Chilled	45	12	30	0	0
Chilled	46	12	30	0	0
Chilled	47	12	30	0	0
Chilled	48	12	30	0	0
Chilled	49	12	30	0	0
Chilled	50	12	30	0	0
50	1	1	8	1	6
50	2	1	10	1	6
50	3	1	15	1	6
50	4	1	16	1	6
50	5	1	20	1	6
50	6	1	20	1	6
50	7	1	24	1	6
50	8	1	25	1	6
50	9	1	25	1	6
50	10	1	28	1	6
50	11	1	28	1	6
50	12	1	29	1	6
50	13	1	29	1	6
50	14	1	29	1	6
50	15	1	29	1	6
50	16	1	30	1	6
50	17	1	30	1	6
50	18	1	30	1	6
50	19	1	30	0	6
50	20	1	30	0	6
50	21	1	30	0	6
50	22	1	30	0	6
50	23	1	30	0	6
50	24	1	30	0	6
50	25	1	30	0	6
50	26	1	30	0	6
50	27	1	30	0	6
50	28	1	30	0	6
50	29	1	30	0	6
50	30	1	30	0	6
50	31	1	30	0	6
50	32	1	30	0	6
50	33	1	30	0	6
50	34	1	30	0	6
50	35	1	30	0	6
50	36	1	30	0	6
50	37	1	30	0	6
50	38	1	30	0	6
50	39	1	30	0	6
50	40	1	30	0	6
50	41	1	30	0	6
50	42	1	30	0	6
50	43	1	30	0	6
50	44	1	30	0	6
50	45	1	30	0	6
50	46	1	30	0	6
50	47	1	30	0	6
50	48	1	30	0	6
50	49	1	30	0	6
50	50	1	30	0	6
50	1	2	1	1	6
50	2	2	5	1	6
50	3	2	8	1	6
50	4	2	10	1	6
50	5	2	16	1	6
50	6	2	22	1	6
50	7	2	25	1	6
50	8	2	27	1	6
50	9	2	27	1	6
50	10	2	28	1	6
50	11	2	28	1	6
50	12	2	28	1	6
50	13	2	30	1	6
50	14	2	30	1	6
50	15	2	30	0	6
50	16	2	30	0	6
50	17	2	30	0	6
50	18	2	30	0	6
50	19	2	30	0	6
50	20	2	30	0	6
50	21	2	30	0	6
50	22	2	30	0	6
50	23	2	30	0	6
50	24	2	30	0	6
50	25	2	30	0	6
50	26	2	30	0	6
50	27	2	30	0	6
50	28	2	30	0	6
50	29	2	30	0	6
50	30	2	30	0	6
50	31	2	30	0	6
50	32	2	30	0	6
50	33	2	30	0	6
50	34	2	30	0	6
50	35	2	30	0	6
50	36	2	30	0	6
50	37	2	30	0	6
50	38	2	30	0	6
50	39	2	30	0	6
50	40	2	30	0	6
50	41	2	30	0	6
50	42	2	30	0	6
50	43	2	30	0	6
50	44	2	30	0	6
50	45	2	30	0	6
50	46	2	30	0	6
50	47	2	30	0	6
50	48	2	30	0	6
50	49	2	30	0	6
50	50	2	30	0	6
50	1	3	10	1	6
50	2	3	10	1	6
50	3	3	13	1	6
50	4	3	14	1	6
50	5	3	14	1	6
50	6	3	16	1	6
50	7	3	16	1	6
50	8	3	23	1	6
50	9	3	23	1	6
50	10	3	24	1	6
50	11	3	25	1	6
50	12	3	27	1	6
50	13	3	27	1	6
50	14	3	27	1	6
50	15	3	28	1	6
50	16	3	29	1	6
50	17	3	29	1	6
50	18	3	29	1	6
50	19	3	30	1	6
50	20	3	30	1	6
50	21	3	30	0	6
50	22	3	30	0	6
50	23	3	30	0	6
50	24	3	30	0	6
50	25	3	30	0	6
50	26	3	30	0	6
50	27	3	30	0	6
50	28	3	30	0	6
50	29	3	30	0	6
50	30	3	30	0	6
50	31	3	30	0	6
50	32	3	30	0	6
50	33	3	30	0	6
50	34	3	30	0	6
50	35	3	30	0	6
50	36	3	30	0	6
50	37	3	30	0	6
50	38	3	30	0	6
50	39	3	30	0	6
50	40	3	30	0	6
50	41	3	30	0	6
50	42	3	30	0	6
50	43	3	30	0	6
50	44	3	30	0	6
50	45	3	30	0	6
50	46	3	30	0	6
50	47	3	30	0	6
50	48	3	30	0	6
50	49	3	30	0	6
50	50	3	30	0	6
50	1	4	8	1	6
50	2	4	8	1	6
50	3	4	20	1	6
50	4	4	22	1	6
50	5	4	22	1	6
50	6	4	23	1	6
50	7	4	24	1	6
50	8	4	25	1	6
50	9	4	25	1	6
50	10	4	25	1	6
50	11	4	25	1	6
50	12	4	25	1	6
50	13	4	27	1	6
50	14	4	28	1	6
50	15	4	28	1	6
50	16	4	29	1	6
50	17	4	29	1	6
50	18	4	30	1	6
50	19	4	30	1	6
50	20	4	30	1	6
50	21	4	30	1	6
50	22	4	30	1	6
50	23	4	30	0	6
50	24	4	30	0	6
50	25	4	30	0	6
50	26	4	30	0	6
50	27	4	30	0	6
50	28	4	30	0	6
50	29	4	30	0	6
50	30	4	30	0	6
50	31	4	30	0	6
50	32	4	30	0	6
50	33	4	30	0	6
50	34	4	30	0	6
50	35	4	30	0	6
50	36	4	30	0	6
50	37	4	30	0	6
50	38	4	30	0	6
50	39	4	30	0	6
50	40	4	30	0	6
50	41	4	30	0	6
50	42	4	30	0	6
50	43	4	30	0	6
50	44	4	30	0	6
50	45	4	30	0	6
50	46	4	30	0	6
50	47	4	30	0	6
50	48	4	30	0	6
50	49	4	30	0	6
50	50	4	30	0	6
50	1	5	1	1	6
50	2	5	1	1	6
50	3	5	8	1	6
50	4	5	8	1	6
50	5	5	13	1	6
50	6	5	16	1	6
50	7	5	22	1	6
50	8	5	24	1	6
50	9	5	28	1	6
50	10	5	28	1	6
50	11	5	30	0	6
50	12	5	30	0	6
50	13	5	30	0	6
50	14	5	30	0	6
50	15	5	30	0	6
50	16	5	30	0	6
50	17	5	30	0	6
50	18	5	30	0	6
50	19	5	30	0	6
50	20	5	30	0	6
50	21	5	30	0	6
50	22	5	30	0	6
50	23	5	30	0	6
50	24	5	30	0	6
50	25	5	30	0	6
50	26	5	30	0	6
50	27	5	30	0	6
50	28	5	30	0	6
50	29	5	30	0	6
50	30	5	30	0	6
50	31	5	30	0	6
50	32	5	30	0	6
50	33	5	30	0	6
50	34	5	30	0	6
50	35	5	30	0	6
50	36	5	30	0	6
50	37	5	30	0	6
50	38	5	30	0	6
50	39	5	30	0	6
50	40	5	30	0	6
50	41	5	30	0	6
50	42	5	30	0	6
50	43	5	30	0	6
50	44	5	30	0	6
50	45	5	30	0	6
50	46	5	30	0	6
50	47	5	30	0	6
50	48	5	30	0	6
50	49	5	30	0	6
50	50	5	30	0	6
50	1	6	16	1	6
50	2	6	25	1	6
50	3	6	25	1	6
50	4	6	28	1	6
50	5	6	28	1	6
50	6	6	28	1	6
50	7	6	28	1	6
50	8	6	28	1	6
50	9	6	28	1	6
50	10	6	29	1	6
50	11	6	29	1	6
50	12	6	30	0	6
50	13	6	30	0	6
50	14	6	30	0	6
50	15	6	30	0	6
50	16	6	30	0	6
50	17	6	30	0	6
50	18	6	30	0	6
50	19	6	30	0	6
50	20	6	30	0	6
50	21	6	30	0	6
50	22	6	30	0	6
50	23	6	30	0	6
50	24	6	30	0	6
50	25	6	30	0	6
50	26	6	30	0	6
50	27	6	30	0	6
50	28	6	30	0	6
50	29	6	30	0	6
50	30	6	30	0	6
50	31	6	30	0	6
50	32	6	30	0	6
50	33	6	30	0	6
50	34	6	30	0	6
50	35	6	30	0	6
50	36	6	30	0	6
50	37	6	30	0	6
50	38	6	30	0	6
50	39	6	30	0	6
50	40	6	30	0	6
50	41	6	30	0	6
50	42	6	30	0	6
50	43	6	30	0	6
50	44	6	30	0	6
50	45	6	30	0	6
50	46	6	30	0	6
50	47	6	30	0	6
50	48	6	30	0	6
50	49	6	30	0	6
50	50	6	30	0	6
50	1	7	1	1	6
50	2	7	8	1	6
50	3	7	8	1	6
50	4	7	14	1	6
50	5	7	16	1	6
50	6	7	16	1	6
50	7	7	24	1	6
50	8	7	30	0	6
50	9	7	30	0	6
50	10	7	30	0	6
50	11	7	30	0	6
50	12	7	30	0	6
50	13	7	30	0	6
50	14	7	30	0	6
50	15	7	30	0	6
50	16	7	30	0	6
50	17	7	30	0	6
50	18	7	30	0	6
50	19	7	30	0	6
50	20	7	30	0	6
50	21	7	30	0	6
50	22	7	30	0	6
50	23	7	30	0	6
50	24	7	30	0	6
50	25	7	30	0	6
50	26	7	30	0	6
50	27	7	30	0	6
50	28	7	30	0	6
50	29	7	30	0	6
50	30	7	30	0	6
50	31	7	30	0	6
50	32	7	30	0	6
50	33	7	30	0	6
50	34	7	30	0	6
50	35	7	30	0	6
50	36	7	30	0	6
50	37	7	30	0	6
50	38	7	30	0	6
50	39	7	30	0	6
50	40	7	30	0	6
50	41	7	30	0	6
50	42	7	30	0	6
50	43	7	30	0	6
50	44	7	30	0	6
50	45	7	30	0	6
50	46	7	30	0	6
50	47	7	30	0	6
50	48	7	30	0	6
50	49	7	30	0	6
50	50	7	30	0	6
50	1	8	9	1	6
50	2	8	20	1	6
50	3	8	20	1	6
50	4	8	21	1	6
50	5	8	21	1	6
50	6	8	25	1	6
50	7	8	25	1	6
50	8	8	25	1	6
50	9	8	25	1	6
50	10	8	25	1	6
50	11	8	25	1	6
50	12	8	25	1	6
50	13	8	28	1	6
50	14	8	29	1	6
50	15	8	29	1	6
50	16	8	29	1	6
50	17	8	30	1	6
50	18	8	30	0	6
50	19	8	30	0	6
50	20	8	30	0	6
50	21	8	30	0	6
50	22	8	30	0	6
50	23	8	30	0	6
50	24	8	30	0	6
50	25	8	30	0	6
50	26	8	30	0	6
50	27	8	30	0	6
50	28	8	30	0	6
50	29	8	30	0	6
50	30	8	30	0	6
50	31	8	30	0	6
50	32	8	30	0	6
50	33	8	30	0	6
50	34	8	30	0	6
50	35	8	30	0	6
50	36	8	30	0	6
50	37	8	30	0	6
50	38	8	30	0	6
50	39	8	30	0	6
50	40	8	30	0	6
50	41	8	30	0	6
50	42	8	30	0	6
50	43	8	30	0	6
50	44	8	30	0	6
50	45	8	30	0	6
50	46	8	30	0	6
50	47	8	30	0	6
50	48	8	30	0	6
50	49	8	30	0	6
50	50	8	30	0	6
50	1	9	1	1	6
50	2	9	1	1	6
50	3	9	7	1	6
50	4	9	10	1	6
50	5	9	14	1	6
50	6	9	20	1	6
50	7	9	20	1	6
50	8	9	21	1	6
50	9	9	22	1	6
50	10	9	23	1	6
50	11	9	23	1	6
50	12	9	23	1	6
50	13	9	29	1	6
50	14	9	29	1	6
50	15	9	30	1	6
50	16	9	30	0	6
50	17	9	30	0	6
50	18	9	30	0	6
50	19	9	30	0	6
50	20	9	30	0	6
50	21	9	30	0	6
50	22	9	30	0	6
50	23	9	30	0	6
50	24	9	30	0	6
50	25	9	30	0	6
50	26	9	30	0	6
50	27	9	30	0	6
50	28	9	30	0	6
50	29	9	30	0	6
50	30	9	30	0	6
50	31	9	30	0	6
50	32	9	30	0	6
50	33	9	30	0	6
50	34	9	30	0	6
50	35	9	30	0	6
50	36	9	30	0	6
50	37	9	30	0	6
50	38	9	30	0	6
50	39	9	30	0	6
50	40	9	30	0	6
50	41	9	30	0	6
50	42	9	30	0	6
50	43	9	30	0	6
50	44	9	30	0	6
50	45	9	30	0	6
50	46	9	30	0	6
50	47	9	30	0	6
50	48	9	30	0	6
50	49	9	30	0	6
50	50	9	30	0	6
50	1	10	3	1	6
50	2	10	3	1	6
50	3	10	3	1	6
50	4	10	3	1	6
50	5	10	5	1	6
50	6	10	6	1	6
50	7	10	13	1	6
50	8	10	13	1	6
50	9	10	13	1	6
50	10	10	18	1	6
50	11	10	20	1	6
50	12	10	20	1	6
50	13	10	22	1	6
50	14	10	22	1	6
50	15	10	23	1	6
50	16	10	23	1	6
50	17	10	23	1	6
50	18	10	25	1	6
50	19	10	25	1	6
50	20	10	25	1	6
50	21	10	27	1	6
50	22	10	27	1	6
50	23	10	29	1	6
50	24	10	29	1	6
50	25	10	29	1	6
50	26	10	30	0	6
50	27	10	30	0	6
50	28	10	30	0	6
50	29	10	30	0	6
50	30	10	30	0	6
50	31	10	30	0	6
50	32	10	30	0	6
50	33	10	30	0	6
50	34	10	30	0	6
50	35	10	30	0	6
50	36	10	30	0	6
50	37	10	30	0	6
50	38	10	30	0	6
50	39	10	30	0	6
50	40	10	30	0	6
50	41	10	30	0	6
50	42	10	30	0	6
50	43	10	30	0	6
50	44	10	30	0	6
50	45	10	30	0	6
50	46	10	30	0	6
50	47	10	30	0	6
50	48	10	30	0	6
50	49	10	30	0	6
50	50	10	30	0	6
50	1	11	1	1	6
50	2	11	6	1	6
50	3	11	11	1	6
50	4	11	14	1	6
50	5	11	15	1	6
50	6	11	17	1	6
50	7	11	20	1	6
50	8	11	20	1	6
50	9	11	23	1	6
50	10	11	23	1	6
50	11	11	25	1	6
50	12	11	25	1	6
50	13	11	25	1	6
50	14	11	25	1	6
50	15	11	30	1	6
50	16	11	30	0	6
50	17	11	30	0	6
50	18	11	30	0	6
50	19	11	30	0	6
50	20	11	30	0	6
50	21	11	30	0	6
50	22	11	30	0	6
50	23	11	30	0	6
50	24	11	30	0	6
50	25	11	30	0	6
50	26	11	30	0	6
50	27	11	30	0	6
50	28	11	30	0	6
50	29	11	30	0	6
50	30	11	30	0	6
50	31	11	30	0	6
50	32	11	30	0	6
50	33	11	30	0	6
50	34	11	30	0	6
50	35	11	30	0	6
50	36	11	30	0	6
50	37	11	30	0	6
50	38	11	30	0	6
50	39	11	30	0	6
50	40	11	30	0	6
50	41	11	30	0	6
50	42	11	30	0	6
50	43	11	30	0	6
50	44	11	30	0	6
50	45	11	30	0	6
50	46	11	30	0	6
50	47	11	30	0	6
50	48	11	30	0	6
50	49	11	30	0	6
50	50	11	30	0	6
50	1	12	10	1	6
50	2	12	23	1	6
50	3	12	25	1	6
50	4	12	25	1	6
50	5	12	25	1	6
50	6	12	25	1	6
50	7	12	25	1	6
50	8	12	29	1	6
50	9	12	30	0	6
50	10	12	30	0	6
50	11	12	30	0	6
50	12	12	30	0	6
50	13	12	30	0	6
50	14	12	30	0	6
50	15	12	30	0	6
50	16	12	30	0	6
50	17	12	30	0	6
50	18	12	30	0	6
50	19	12	30	0	6
50	20	12	30	0	6
50	21	12	30	0	6
50	22	12	30	0	6
50	23	12	30	0	6
50	24	12	30	0	6
50	25	12	30	0	6
50	26	12	30	0	6
50	27	12	30	0	6
50	28	12	30	0	6
50	29	12	30	0	6
50	30	12	30	0	6
50	31	12	30	0	6
50	32	12	30	0	6
50	33	12	30	0	6
50	34	12	30	0	6
50	35	12	30	0	6
50	36	12	30	0	6
50	37	12	30	0	6
50	38	12	30	0	6
50	39	12	30	0	6
50	40	12	30	0	6
50	41	12	30	0	6
50	42	12	30	0	6
50	43	12	30	0	6
50	44	12	30	0	6
50	45	12	30	0	6
50	46	12	30	0	6
50	47	12	30	0	6
50	48	12	30	0	6
50	49	12	30	0	6
50	50	12	30	0	6
100	1	1	8	1	6
100	2	1	12	1	6
100	3	1	16	1	6
100	4	1	17	1	6
100	5	1	20	1	6
100	6	1	20	1	6
100	7	1	20	1	6
100	8	1	20	1	6
100	9	1	20	1	6
100	10	1	20	1	6
100	11	1	21	1	6
100	12	1	21	1	6
100	13	1	21	1	6
100	14	1	21	1	6
100	15	1	21	1	6
100	16	1	22	1	6
100	17	1	24	1	6
100	18	1	27	1	6
100	19	1	28	1	6
100	20	1	28	1	6
100	21	1	29	1	6
100	22	1	30	1	6
100	23	1	30	1	6
100	24	1	30	1	6
100	25	1	30	0	6
100	26	1	30	0	6
100	27	1	30	0	6
100	28	1	30	0	6
100	29	1	30	0	6
100	30	1	30	0	6
100	31	1	30	0	6
100	32	1	30	0	6
100	33	1	30	0	6
100	34	1	30	0	6
100	35	1	30	0	6
100	36	1	30	0	6
100	37	1	30	0	6
100	38	1	30	0	6
100	39	1	30	0	6
100	40	1	30	0	6
100	41	1	30	0	6
100	42	1	30	0	6
100	43	1	30	0	6
100	44	1	30	0	6
100	45	1	30	0	6
100	46	1	30	0	6
100	47	1	30	0	6
100	48	1	30	0	6
100	49	1	30	0	6
100	50	1	30	0	6
100	1	2	2	1	6
100	2	2	3	1	6
100	3	2	17	1	6
100	4	2	21	1	6
100	5	2	21	1	6
100	6	2	25	1	6
100	7	2	25	1	6
100	8	2	25	1	6
100	9	2	25	1	6
100	10	2	27	1	6
100	11	2	27	1	6
100	12	2	30	1	6
100	13	2	30	1	6
100	14	2	30	0	6
100	15	2	30	0	6
100	16	2	30	0	6
100	17	2	30	0	6
100	18	2	30	0	6
100	19	2	30	0	6
100	20	2	30	0	6
100	21	2	30	0	6
100	22	2	30	0	6
100	23	2	30	0	6
100	24	2	30	0	6
100	25	2	30	0	6
100	26	2	30	0	6
100	27	2	30	0	6
100	28	2	30	0	6
100	29	2	30	0	6
100	30	2	30	0	6
100	31	2	30	0	6
100	32	2	30	0	6
100	33	2	30	0	6
100	34	2	30	0	6
100	35	2	30	0	6
100	36	2	30	0	6
100	37	2	30	0	6
100	38	2	30	0	6
100	39	2	30	0	6
100	40	2	30	0	6
100	41	2	30	0	6
100	42	2	30	0	6
100	43	2	30	0	6
100	44	2	30	0	6
100	45	2	30	0	6
100	46	2	30	0	6
100	47	2	30	0	6
100	48	2	30	0	6
100	49	2	30	0	6
100	50	2	30	0	6
100	1	3	7	1	6
100	2	3	7	1	6
100	3	3	13	1	6
100	4	3	14	1	6
100	5	3	14	1	6
100	6	3	15	1	6
100	7	3	18	1	6
100	8	3	20	1	6
100	9	3	20	1	6
100	10	3	22	1	6
100	11	3	22	1	6
100	12	3	23	1	6
100	13	3	24	1	6
100	14	3	24	1	6
100	15	3	25	1	6
100	16	3	25	1	6
100	17	3	27	1	6
100	18	3	27	1	6
100	19	3	28	1	6
100	20	3	29	1	6
100	21	3	30	1	6
100	22	3	30	1	6
100	23	3	30	1	6
100	24	3	30	0	6
100	25	3	30	0	6
100	26	3	30	0	6
100	27	3	30	0	6
100	28	3	30	0	6
100	29	3	30	0	6
100	30	3	30	0	6
100	31	3	30	0	6
100	32	3	30	0	6
100	33	3	30	0	6
100	34	3	30	0	6
100	35	3	30	0	6
100	36	3	30	0	6
100	37	3	30	0	6
100	38	3	30	0	6
100	39	3	30	0	6
100	40	3	30	0	6
100	41	3	30	0	6
100	42	3	30	0	6
100	43	3	30	0	6
100	44	3	30	0	6
100	45	3	30	0	6
100	46	3	30	0	6
100	47	3	30	0	6
100	48	3	30	0	6
100	49	3	30	0	6
100	50	3	30	0	6
100	1	4	1	1	6
100	2	4	5	1	6
100	3	4	7	1	6
100	4	4	12	1	6
100	5	4	17	1	6
100	6	4	20	1	6
100	7	4	21	1	6
100	8	4	22	1	6
100	9	4	23	1	6
100	10	4	27	1	6
100	11	4	27	1	6
100	12	4	30	1	6
100	13	4	30	1	6
100	14	4	30	1	6
100	15	4	30	1	6
100	16	4	30	1	6
100	17	4	30	1	6
100	18	4	30	0	6
100	19	4	30	0	6
100	20	4	30	0	6
100	21	4	30	0	6
100	22	4	30	0	6
100	23	4	30	0	6
100	24	4	30	0	6
100	25	4	30	0	6
100	26	4	30	0	6
100	27	4	30	0	6
100	28	4	30	0	6
100	29	4	30	0	6
100	30	4	30	0	6
100	31	4	30	0	6
100	32	4	30	0	6
100	33	4	30	0	6
100	34	4	30	0	6
100	35	4	30	0	6
100	36	4	30	0	6
100	37	4	30	0	6
100	38	4	30	0	6
100	39	4	30	0	6
100	40	4	30	0	6
100	41	4	30	0	6
100	42	4	30	0	6
100	43	4	30	0	6
100	44	4	30	0	6
100	45	4	30	0	6
100	46	4	30	0	6
100	47	4	30	0	6
100	48	4	30	0	6
100	49	4	30	0	6
[truncated: 2,851 more rows]

## Sheet: physical_damage
compaction_interval	compaction_rate	round	repetition	total	damaged	parameter	percentage
6hrs	100/cm3	1	1	478	0	damaged_wing	0
6hrs	100/cm3	1	2	493	0	damaged_wing	0
6hrs	100/cm3	1	3	503	0	damaged_wing	0
6hrs	100/cm3	1	4	428	0	damaged_wing	0
6hrs	100/cm3	1	5	616	0	damaged_wing	0
6hrs	100/cm3	2	1	607	5	damaged_wing	0.00823723
6hrs	100/cm3	2	2	573	3	damaged_wing	0.0052356
6hrs	100/cm3	2	3	421	2	damaged_wing	0.00475059
6hrs	150/cm3	1	1	1010	2	damaged_wing	0.0019802
6hrs	150/cm3	1	2	930	0	damaged_wing	0
6hrs	150/cm3	1	3	1051	0	damaged_wing	0
6hrs	150/cm3	1	4	987	0	damaged_wing	0
6hrs	150/cm3	1	5	820	0	damaged_wing	0
6hrs	150/cm3	1	6	846	4	damaged_wing	0.00472813
6hrs	150/cm3	1	7	925	2	damaged_wing	0.00216216
6hrs	150/cm3	2	1	1069	0	damaged_wing	0
6hrs	150/cm3	2	2	1027	0	damaged_wing	0
6hrs	150/cm3	2	3	1091	2	damaged_wing	0.00183318
6hrs	100/cm3	1	1	478	9	damaged_leg	0.0188285
6hrs	100/cm3	1	2	493	4	damaged_leg	0.00811359
6hrs	100/cm3	1	3	503	4	damaged_leg	0.00795229
6hrs	100/cm3	1	4	428	2	damaged_leg	0.0046729
6hrs	100/cm3	1	5	616	10	damaged_leg	0.0162338
6hrs	100/cm3	2	1	607	19	damaged_leg	0.0313015
6hrs	100/cm3	2	2	573	61	damaged_leg	0.106457
6hrs	100/cm3	2	3	421	5	damaged_leg	0.0118765
6hrs	150/cm3	1	1	1010	10	damaged_leg	0.00990099
6hrs	150/cm3	1	2	930	8	damaged_leg	0.00860215
6hrs	150/cm3	1	3	1051	8	damaged_leg	0.0076118
6hrs	150/cm3	1	4	987	13	damaged_leg	0.0131712
6hrs	150/cm3	1	5	820	5	damaged_leg	0.00609756
6hrs	150/cm3	1	6	846	7	damaged_leg	0.00827423
6hrs	150/cm3	1	7	925	3	damaged_leg	0.00324324
6hrs	150/cm3	2	1	1069	20	damaged_leg	0.0187091
6hrs	150/cm3	2	2	1027	15	damaged_leg	0.0146056
6hrs	150/cm3	2	3	1091	22	damaged_leg	0.020165
6hrs	100/cm3	1	1	478	8	damaged_abdomen	0.0167364
6hrs	100/cm3	1	2	493	8	damaged_abdomen	0.0162272
6hrs	100/cm3	1	3	503	5	damaged_abdomen	0.00994036
6hrs	100/cm3	1	4	428	3	damaged_abdomen	0.00700935
6hrs	100/cm3	1	5	616	15	damaged_abdomen	0.0243506
6hrs	100/cm3	2	1	607	35	damaged_abdomen	0.0576606
6hrs	100/cm3	2	2	573	41	damaged_abdomen	0.0715532
6hrs	100/cm3	2	3	421	61	damaged_abdomen	0.144893
6hrs	150/cm3	1	1	1010	5	damaged_abdomen	0.0049505
6hrs	150/cm3	1	2	930	5	damaged_abdomen	0.00537634
6hrs	150/cm3	1	3	1051	11	damaged_abdomen	0.0104662
6hrs	150/cm3	1	4	987	7	damaged_abdomen	0.0070922
6hrs	150/cm3	1	5	820	10	damaged_abdomen	0.0121951
6hrs	150/cm3	1	6	846	10	damaged_abdomen	0.0118203
6hrs	150/cm3	1	7	925	13	damaged_abdomen	0.0140541
6hrs	150/cm3	2	1	1069	16	damaged_abdomen	0.0149673
6hrs	150/cm3	2	2	1027	3	damaged_abdomen	0.00292113
6hrs	150/cm3	2	3	1091	19	damaged_abdomen	0.0174152
6hrs	100/cm3	1	1	478	467	scale_loss	0.976987
6hrs	100/cm3	1	2	493	486	scale_loss	0.985801
6hrs	100/cm3	1	3	503	495	scale_loss	0.984095
6hrs	100/cm3	1	4	428	424	scale_loss	0.990654
6hrs	100/cm3	1	5	616	608	scale_loss	0.987013
6hrs	100/cm3	2	1	607	560	scale_loss	0.92257
6hrs	100/cm3	2	2	573	541	scale_loss	0.944154
6hrs	100/cm3	2	3	421	342	scale_loss	0.812352
6hrs	150/cm3	1	1	1010	1008	scale_loss	0.99802
6hrs	150/cm3	1	2	930	928	scale_loss	0.997849
6hrs	150/cm3	1	3	1051	1028	scale_loss	0.978116
6hrs	150/cm3	1	4	987	950	scale_loss	0.962513
6hrs	150/cm3	1	5	820	816	scale_loss	0.995122
6hrs	150/cm3	1	6	846	841	scale_loss	0.99409
6hrs	150/cm3	1	7	925	922	scale_loss	0.996757
6hrs	150/cm3	2	1	1069	1069	scale_loss	1
6hrs	150/cm3	2	2	1027	1017	scale_loss	0.990263
6hrs	150/cm3	2	3	1091	1091	scale_loss	1
24hrs	100/cm3	1	1	410	9	damaged_wing	0.0219512
24hrs	100/cm3	1	2	601	2	damaged_wing	0.00332779
24hrs	100/cm3	1	3	674	9	damaged_wing	0.0133531
24hrs	100/cm3	1	4	559	6	damaged_wing	0.0107335
24hrs	100/cm3	1	5	1295	8	damaged_wing	0.00617761
24hrs	100/cm3	1	6	607	5	damaged_wing	0.00823723
24hrs	100/cm3	1	7	573	3	damaged_wing	0.0052356
24hrs	100/cm3	2	1	545	1	damaged_wing	0.00183486
24hrs	100/cm3	2	2	663	4	damaged_wing	0.00603318
24hrs	100/cm3	2	3	421	2	damaged_wing	0.00475059
24hrs	150/cm3	1	1	815	12	damaged_wing	0.0147239
24hrs	150/cm3	1	2	728	6	damaged_wing	0.00824176
24hrs	150/cm3	1	3	911	3	damaged_wing	0.00329308
24hrs	150/cm3	1	4	835	1	damaged_wing	0.00119761
24hrs	150/cm3	1	5	949	2	damaged_wing	0.00210748
24hrs	150/cm3	2	1	893	2	damaged_wing	0.00223964
24hrs	150/cm3	2	2	1015	2	damaged_wing	0.00197044
24hrs	150/cm3	2	3	945	4	damaged_wing	0.0042328
24hrs	100/cm3	1	1	410	4	damaged_leg	0.0097561
24hrs	100/cm3	1	2	601	1	damaged_leg	0.00166389
24hrs	100/cm3	1	3	674	7	damaged_leg	0.0103858
24hrs	100/cm3	1	4	559	13	damaged_leg	0.0232558
24hrs	100/cm3	1	5	1295	10	damaged_leg	0.00772201
24hrs	100/cm3	1	6	607	19	damaged_leg	0.0313015
24hrs	100/cm3	1	7	573	61	damaged_leg	0.106457
24hrs	100/cm3	2	1	545	13	damaged_leg	0.0238532
24hrs	100/cm3	2	2	663	11	damaged_leg	0.0165913
24hrs	100/cm3	2	3	421	5	damaged_leg	0.0118765
24hrs	150/cm3	1	1	815	20	damaged_leg	0.0245399
24hrs	150/cm3	1	2	728	7	damaged_leg	0.00961539
24hrs	150/cm3	1	3	911	3	damaged_leg	0.00329308
24hrs	150/cm3	1	4	835	3	damaged_leg	0.00359281
24hrs	150/cm3	1	5	949	5	damaged_leg	0.0052687
24hrs	150/cm3	2	1	893	15	damaged_leg	0.0167973
24hrs	150/cm3	2	2	1015	20	damaged_leg	0.0197044
24hrs	150/cm3	2	3	945	65	damaged_leg	0.0687831
24hrs	100/cm3	1	1	410	4	damaged_abdomen	0.0097561
24hrs	100/cm3	1	2	601	5	damaged_abdomen	0.00831947
24hrs	100/cm3	1	3	674	5	damaged_abdomen	0.0074184
24hrs	100/cm3	1	4	559	9	damaged_abdomen	0.0161002
24hrs	100/cm3	1	5	1295	6	damaged_abdomen	0.0046332
24hrs	100/cm3	1	6	607	35	damaged_abdomen	0.0576606
24hrs	100/cm3	1	7	573	41	damaged_abdomen	0.0715532
24hrs	100/cm3	2	1	545	5	damaged_abdomen	0.00917431
24hrs	100/cm3	2	2	663	2	damaged_abdomen	0.00301659
24hrs	100/cm3	2	3	421	61	damaged_abdomen	0.144893
24hrs	150/cm3	1	1	815	4	damaged_abdomen	0.00490798
24hrs	150/cm3	1	2	728	3	damaged_abdomen	0.00412088
24hrs	150/cm3	1	3	911	1	damaged_abdomen	0.0010977
24hrs	150/cm3	1	4	835	3	damaged_abdomen	0.00359281
24hrs	150/cm3	1	5	949	0	damaged_abdomen	0
24hrs	150/cm3	2	1	893	4	damaged_abdomen	0.00447928
24hrs	150/cm3	2	2	1015	10	damaged_abdomen	0.00985222
24hrs	150/cm3	2	3	945	146	damaged_abdomen	0.154497
24hrs	100/cm3	1	1	410	400	scale_loss	0.97561
24hrs	100/cm3	1	2	601	590	scale_loss	0.981697
24hrs	100/cm3	1	3	674	620	scale_loss	0.919881
24hrs	100/cm3	1	4	559	510	scale_loss	0.912343
24hrs	100/cm3	1	5	1295	1115	scale_loss	0.861004
24hrs	100/cm3	1	6	607	560	scale_loss	0.92257
24hrs	100/cm3	1	7	573	541	scale_loss	0.944154
24hrs	100/cm3	2	1	545	545	scale_loss	1
24hrs	100/cm3	2	2	663	663	scale_loss	1
24hrs	100/cm3	2	3	421	342	scale_loss	0.812352
24hrs	150/cm3	1	1	815	810	scale_loss	0.993865
24hrs	150/cm3	1	2	728	725	scale_loss	0.995879
24hrs	150/cm3	1	3	911	906	scale_loss	0.994512
24hrs	150/cm3	1	4	835	819	scale_loss	0.980838
24hrs	150/cm3	1	5	949	918	scale_loss	0.967334
24hrs	150/cm3	2	1	893	893	scale_loss	1
24hrs	150/cm3	2	2	1015	1015	scale_loss	1
24hrs	150/cm3	2	3	945	945	scale_loss	1

## Sheet: insemination_rate
treatment	time	replica	total_percent	p_percent
control	6h	R2	80	0.8
control	6h	R3	90	0.9
control	6h	R4	60	0.6
control	6h	R5	60	0.6
control	6h	R6	50	0.5
control	6h	R7	80	0.8
control	6h	R8	80	0.8
control	6h	R9	60	0.6
control	6h	R10	50	0.5
control	6h	R11	50	0.5
chilled	6h	R2	50	0.5
chilled	6h	R3	80	0.8
chilled	6h	R4	70	0.7
chilled	6h	R5	70	0.7
chilled	6h	R6	50	0.5
chilled	6h	R7	50	0.5
chilled	6h	R8	70	0.7
chilled	6h	R9	50	0.5
chilled	6h	R10	50	0.5
chilled	6h	R13	50	0.5
100	6h	R1	60	0.6
100	6h	R2	60	0.6
100	6h	R3	70	0.7
100	6h	R4	60	0.6
100	6h	R5	50	0.5
100	6h	R6	50	0.5
100	6h	R7	80	0.8
100	6h	R8	50	0.5
100	6h	R11	40	0.4
100	6h	R12	60	0.6
150	6h	R1	40	0.4
150	6h	R4	40	0.4
150	6h	R7	30	0.3
150	6h	R9	60	0.6
150	6h	R10	50	0.5
150	6h	R11	50	0.5
150	6h	R12	60	0.6
150	6h	R13	50	0.5
150	6h	R14	50	0.5
150	6h	R15	60	0.6
100	24h	R1	50	0.5
100	24h	R3	60	0.6
100	24h	R4	40	0.4
100	24h	R5	60	0.6
100	24h	R6	50	0.5
100	24h	R8	40	0.4
100	24h	R9	50	0.5
150	24h	R1	40	0.4
150	24h	R2	40	0.4
150	24h	R3	40	0.4
150	24h	R4	30	0.3
150	24h	R6	30	0.3
150	24h	R7	50	0.5
150	24h	R8	50	0.5

## Sheet: insemination_rate_partial_full
treatment	time	replica	insemination_status	total_percent	p_percent
control	6h	R2	partial	40	0.4
control	6h	R3	partial	40	0.4
control	6h	R4	partial	20	0.2
control	6h	R5	partial	20	0.2
control	6h	R6	partial	20	0.2
control	6h	R7	partial	20	0.2
control	6h	R8	partial	10	0.1
control	6h	R9	partial	0	0
control	6h	R10	partial	0	0
control	6h	R11	partial	0	0
chilled	6h	R2	partial	20	0.2
chilled	6h	R3	partial	30	0.3
chilled	6h	R4	partial	10	0.1
chilled	6h	R5	partial	40	0.4
chilled	6h	R6	partial	20	0.2
chilled	6h	R7	partial	30	0.3
chilled	6h	R8	partial	20	0.2
chilled	6h	R9	partial	30	0.3
chilled	6h	R10	partial	10	0.1
chilled	6h	R11	partial	10	0.1
100	6h	R2	partial	20	0.2
100	6h	R3	partial	20	0.2
100	6h	R4	partial	50	0.5
100	6h	R5	partial	30	0.3
100	6h	R6	partial	30	0.3
100	6h	R7	partial	30	0.3
100	6h	R8	partial	40	0.4
100	6h	R9	partial	10	0.1
100	6h	R10	partial	10	0.1
100	6h	R11	partial	30	0.3
150	6h	R1	partial	0	0
150	6h	R4	partial	20	0.2
150	6h	R7	partial	0	0
150	6h	R9	partial	10	0.1
150	6h	R10	partial	10	0.1
150	6h	R11	partial	0	0
150	6h	R12	partial	10	0.1
150	6h	R13	partial	0	0
150	6h	R14	partial	0	0
150	6h	R15	partial	50	0.5
100	24h	R1	partial	20	0.2
100	24h	R3	partial	20	0.2
100	24h	R4	partial	20	0.2
100	24h	R5	partial	10	0.1
100	24h	R6	partial	10	0.1
100	24h	R8	partial	0	0
100	24h	R9	partial	20	0.2
150	24h	R1	partial	20	0.2
150	24h	R2	partial	0	0
150	24h	R3	partial	0	0
150	24h	R4	partial	0	0
150	24h	R6	partial	10	0.1
150	24h	R7	partial	10	0.1
150	24h	R8	partial	10	0.1
control	6h	R2	full	40	0.4
control	6h	R3	full	50	0.5
control	6h	R4	full	40	0.4
control	6h	R5	full	40	0.4
control	6h	R6	full	30	0.3
control	6h	R7	full	60	0.6
control	6h	R8	full	70	0.7
control	6h	R9	full	60	0.6
control	6h	R10	full	50	0.5
control	6h	R11	full	50	0.5
chilled	6h	R2	full	30	0.3
chilled	6h	R3	full	50	0.5
chilled	6h	R4	full	60	0.6
chilled	6h	R5	full	30	0.3
chilled	6h	R6	full	30	0.3
chilled	6h	R7	full	20	0.2
chilled	6h	R8	full	50	0.5
chilled	6h	R9	full	20	0.2
chilled	6h	R10	full	40	0.4
chilled	6h	R11	full	40	0.4
100	6h	R2	full	40	0.4
100	6h	R3	full	40	0.4
100	6h	R4	full	20	0.2
100	6h	R5	full	30	0.3
100	6h	R6	full	20	0.2
100	6h	R7	full	20	0.2
100	6h	R8	full	40	0.4
100	6h	R9	full	40	0.4
100	6h	R10	full	30	0.3
100	6h	R11	full	30	0.3
150	6h	R1	full	40	0.4
150	6h	R4	full	20	0.2
150	6h	R7	full	30	0.3
150	6h	R9	full	50	0.5
150	6h	R10	full	40	0.4
150	6h	R11	full	50	0.5
150	6h	R12	full	50	0.5
150	6h	R13	full	50	0.5
150	6h	R14	full	50	0.5
150	6h	R15	full	10	0.1
100	24h	R1	full	30	0.3
100	24h	R3	full	40	0.4
100	24h	R4	full	20	0.2
100	24h	R5	full	50	0.5
100	24h	R6	full	40	0.4
100	24h	R8	full	40	0.4
100	24h	R9	full	30	0.3
150	24h	R1	full	20	0.2
150	24h	R2	full	40	0.4
150	24h	R3	full	40	0.4
150	24h	R4	full	30	0.3
150	24h	R6	full	20	0.2
150	24h	R7	full	40	0.4
150	24h	R8	full	40	0.4
control	6h	R2	non-inseminated	20	0.2
control	6h	R3	non-inseminated	10	0.1
control	6h	R4	non-inseminated	40	0.4
control	6h	R5	non-inseminated	40	0.4
control	6h	R6	non-inseminated	50	0.5
control	6h	R7	non-inseminated	20	0.2
control	6h	R8	non-inseminated	20	0.2
control	6h	R9	non-inseminated	40	0.4
control	6h	R10	non-inseminated	50	0.5
control	6h	R11	non-inseminated	50	0.5
chilled	6h	R2	non-inseminated	50	0.5
chilled	6h	R3	non-inseminated	20	0.2
chilled	6h	R4	non-inseminated	30	0.3
chilled	6h	R5	non-inseminated	30	0.3
chilled	6h	R6	non-inseminated	50	0.5
chilled	6h	R7	non-inseminated	50	0.5
chilled	6h	R8	non-inseminated	30	0.3
chilled	6h	R9	non-inseminated	50	0.5
chilled	6h	R10	non-inseminated	50	0.5
chilled	6h	R11	non-inseminated	50	0.5
100	6h	R2	non-inseminated	40	0.4
100	6h	R3	non-inseminated	40	0.4
100	6h	R4	non-inseminated	30	0.3
100	6h	R5	non-inseminated	40	0.4
100	6h	R6	non-inseminated	50	0.5
100	6h	R7	non-inseminated	50	0.5
100	6h	R8	non-inseminated	20	0.2
100	6h	R9	non-inseminated	50	0.5
100	6h	R10	non-inseminated	60	0.6
100	6h	R11	non-inseminated	40	0.4
150	6h	R1	non-inseminated	60	0.6
150	6h	R4	non-inseminated	60	0.6
150	6h	R7	non-inseminated	70	0.7
150	6h	R9	non-inseminated	40	0.4
150	6h	R10	non-inseminated	50	0.5
150	6h	R11	non-inseminated	50	0.5
150	6h	R12	non-inseminated	40	0.4
150	6h	R13	non-inseminated	50	0.5
150	6h	R14	non-inseminated	50	0.5
150	6h	R15	non-inseminated	40	0.4
100	24h	R1	non-inseminated	50	0.5
100	24h	R3	non-inseminated	40	0.4
100	24h	R4	non-inseminated	60	0.6
100	24h	R5	non-inseminated	40	0.4
100	24h	R6	non-inseminated	50	0.5
100	24h	R8	non-inseminated	60	0.6
100	24h	R9	non-inseminated	50	0.5
150	24h	R1	non-inseminated	60	0.6
150	24h	R2	non-inseminated	60	0.6
150	24h	R3	non-inseminated	60	0.6
150	24h	R4	non-inseminated	70	0.7
150	24h	R6	non-inseminated	70	0.7
150	24h	R7	non-inseminated	50	0.5
150	24h	R8	non-inseminated	50	0.5

## Sheet: immediate_mortality_2
temperatura	time	replica	n_dead	total	mortality
4	60	1	0	50	0
4	60	2	0	50	0
4	60	3	0	50	0
4	60	4	0	50	0
4	60	5	0	50	0
4	60	6	0	50	0
4	60	7	0	50	0
4	90	1	0	50	0
4	90	2	0	50	0
4	90	3	0	50	0
4	90	4	0	50	0
4	90	5	0	50	0
4	90	6	0	50	0
4	90	7	0	50	0
4	120	1	0	50	0
4	120	2	0	50	0
4	120	3	0	50	0
4	120	4	0	50	0
4	120	5	0	50	0
4	120	6	0	50	0
4	120	7	0	50	0
7	60	1	2	50	0.04
7	60	2	0	50	0
7	60	3	1	50	0.02
7	60	4	0	50	0
7	60	5	0	50	0
7	60	6	0	50	0
7	60	7	0	50	0
7	90	1	0	50	0
7	90	2	0	50	0
7	90	3	0	50	0
7	90	4	1	50	0.02
7	90	5	1	50	0.02
7	90	6	1	50	0.02
7	90	7	0	50	0
7	120	1	0	50	0
7	120	2	0	50	0
7	120	3	0	50	0
7	120	4	0	50	0
7	120	5	0	50	0
7	120	6	0	50	0
7	120	7	0	50	0
10	60	1	0	50	0
10	60	2	0	50	0
10	60	3	0	50	0
10	60	4	0	50	0
10	60	5	0	50	0
10	60	6	0	50	0
10	60	7	0	50	0
10	90	1	0	50	0
10	90	2	0	50	0
10	90	3	0	50	0
10	90	4	0	50	0
10	90	5	0	50	0
10	90	6	1	50	0.02
10	90	7	0	50	0
10	120	1	0	50	0
10	120	2	0	50	0
10	120	3	0	50	0
10	120	4	0	50	0
10	120	5	0	50	0
10	120	6	0	50	0
10	120	7	0	50	0
14	60	1	0	50	0
14	60	2	0	50	0
14	60	3	0	50	0
14	60	4	0	50	0
14	60	5	0	50	0
14	60	6	0	50	0
14	60	7	0	50	0
14	90	1	0	50	0
14	90	2	0	50	0
14	90	3	0	50	0
14	90	4	0	50	0
14	90	5	0	50	0
14	90	6	0	50	0
14	90	7	0	50	0
14	120	1	0	50	0
14	120	2	0	50	0
14	120	3	0	50	0
14	120	4	0	50	0
14	120	5	0	50	0
14	120	6	0	50	0
14	120	7	0	50	0

## Sheet: immediate_mortality
treatment	time	repetition	replicate	total	deads	mortality
control	6h	2	R1	50	0	0
control	6h	2	R2	50	0	0
control	6h	2	R3	50	0	0
control	6h	2	R4	50	0	0
control	6h	2	R5	50	0	0
control	6h	2	R6	50	0	0
control	6h	2	R7	50	0	0
control	6h	2	R8	50	0	0
control	6h	2	R9	50	0	0
control	6h	2	R10	50	0	0
chilled	6h	2	R1	50	0	0
chilled	6h	2	R2	50	0	0
chilled	6h	2	R3	50	0	0
chilled	6h	2	R4	50	1	0
chilled	6h	2	R5	50	0	0
chilled	6h	2	R6	50	2	0
chilled	6h	2	R7	50	1	0
chilled	6h	2	R8	50	1	0
chilled	6h	2	R9	50	0	0
chilled	6h	2	R10	50	0	0
control	24h	2	R1	50	0	0
control	24h	2	R2	50	0	0
control	24h	2	R3	50	0	0
control	24h	2	R4	50	0	0
control	24h	2	R5	50	0	0
control	24h	2	R6	50	0	0
control	24h	2	R7	50	0	0
control	24h	2	R8	50	0	0
control	24h	2	R9	50	0	0
control	24h	2	R10	50	0	0
chilled	24h	2	R1	50	0	0
chilled	24h	2	R2	50	0	0
chilled	24h	2	R3	50	0	0
chilled	24h	2	R4	50	1	0
chilled	24h	2	R5	50	0	0
chilled	24h	2	R6	50	2	0
chilled	24h	2	R7	50	1	0
chilled	24h	2	R8	50	1	0
chilled	24h	2	R9	50	0	0
chilled	24h	2	R10	50	0	0
100	6h	1	R1	1000	18	0
100	6h	1	R2	1000	25	0
100	6h	1	R3	1000	20	0
100	6h	1	R4	1000	11	0
100	6h	1	R5	1000	24	0
100	6h	2	R1	1000	6	0
100	6h	2	R2	1000	3	0
100	6h	2	R3	1000	5	0
150	6h	1	R1	1600	33	0
150	6h	1	R2	1600	51	0
150	6h	1	R3	1600	33	0
150	6h	1	R4	1600	31	0
150	6h	1	R5	1600	46	0
150	6h	1	R6	1600	33	0
150	6h	1	R7	1600	78	0
150	6h	2	R1	1600	15	0
150	6h	2	R2	1600	30	0
150	6h	2	R3	1600	46	0
100	24h	1	R1	1000	4	0
100	24h	1	R2	1000	13	0
100	24h	1	R3	1000	12	0
100	24h	1	R4	1000	4	0
100	24h	1	R5	1000	6	0
100	24h	1	R6	1000	3	0
100	24h	1	R7	1000	9	0
100	24h	2	R1	1000	14	0
100	24h	2	R2	1000	8	0
100	24h	2	R3	1000	8	0
150	24h	1	R1	1600	36	0
150	24h	1	R2	1600	41	0
150	24h	1	R3	1600	43	0
150	24h	1	R4	1600	32	0
150	24h	1	R5	1600	29	0
150	24h	2	R1	1600	47	0
150	24h	2	R2	1600	35	0
150	24h	2	R3	1600	29	0

## Sheet: handling_survival
temperatura	treatment	insect_n	replica	time	status
4	Control	1	1	14	1
4	Control	2	1	17	1
4	Control	3	1	17	1
4	Control	4	1	19	1
4	Control	5	1	20	1
4	Control	6	1	21	1
4	Control	7	1	21	1
4	Control	8	1	29	1
4	Control	9	1	29	1
4	Control	10	1	30	0
4	Control	11	1	30	0
4	Control	12	1	30	0
4	Control	13	1	30	0
4	Control	14	1	30	0
4	Control	15	1	30	0
4	Control	16	1	30	0
4	Control	17	1	30	0
4	Control	18	1	30	0
4	Control	19	1	30	0
4	Control	20	1	30	0
4	Control	21	1	30	0
4	Control	22	1	30	0
4	Control	23	1	30	0
4	Control	24	1	30	0
4	Control	25	1	30	0
4	Control	26	1	30	0
4	Control	27	1	30	0
4	Control	28	1	30	0
4	Control	29	1	30	0
4	Control	30	1	30	0
4	Control	31	1	30	0
4	Control	32	1	30	0
4	Control	33	1	30	0
4	Control	34	1	30	0
4	Control	35	1	30	0
4	Control	36	1	30	0
4	Control	37	1	30	0
4	Control	38	1	30	0
4	Control	39	1	30	0
4	Control	40	1	30	0
4	Control	41	1	30	0
4	Control	42	1	30	0
4	Control	43	1	30	0
4	Control	44	1	30	0
4	Control	45	1	30	0
4	Control	46	1	30	0
4	Control	47	1	30	0
4	Control	48	1	30	0
4	Control	49	1	30	0
4	Control	50	1	30	0
4	Control	1	2	30	1
4	Control	2	2	30	0
4	Control	3	2	30	0
4	Control	4	2	30	0
4	Control	5	2	30	0
4	Control	6	2	30	0
4	Control	7	2	30	0
4	Control	8	2	30	0
4	Control	9	2	30	0
4	Control	10	2	30	0
4	Control	11	2	30	0
4	Control	12	2	30	0
4	Control	13	2	30	0
4	Control	14	2	30	0
4	Control	15	2	30	0
4	Control	16	2	30	0
4	Control	17	2	30	0
4	Control	18	2	30	0
4	Control	19	2	30	0
4	Control	20	2	30	0
4	Control	21	2	30	0
4	Control	22	2	30	0
4	Control	23	2	30	0
4	Control	24	2	30	0
4	Control	25	2	30	0
4	Control	26	2	30	0
4	Control	27	2	30	0
4	Control	28	2	30	0
4	Control	29	2	30	0
4	Control	30	2	30	0
4	Control	31	2	30	0
4	Control	32	2	30	0
4	Control	33	2	30	0
4	Control	34	2	30	0
4	Control	35	2	30	0
4	Control	36	2	30	0
4	Control	37	2	30	0
4	Control	38	2	30	0
4	Control	39	2	30	0
4	Control	40	2	30	0
4	Control	41	2	30	0
4	Control	42	2	30	0
4	Control	43	2	30	0
4	Control	44	2	30	0
4	Control	45	2	30	0
4	Control	46	2	30	0
4	Control	47	2	30	0
4	Control	48	2	30	0
4	Control	49	2	30	0
4	Control	50	2	30	0
4	Control	1	3	15	1
4	Control	2	3	15	1
4	Control	3	3	17	1
4	Control	4	3	17	1
4	Control	5	3	22	1
4	Control	6	3	23	1
4	Control	7	3	30	1
4	Control	8	3	30	0
4	Control	9	3	30	0
4	Control	10	3	30	0
4	Control	11	3	30	0
4	Control	12	3	30	0
4	Control	13	3	30	0
4	Control	14	3	30	0
4	Control	15	3	30	0
4	Control	16	3	30	0
4	Control	17	3	30	0
4	Control	18	3	30	0
4	Control	19	3	30	0
4	Control	20	3	30	0
4	Control	21	3	30	0
4	Control	22	3	30	0
4	Control	23	3	30	0
4	Control	24	3	30	0
4	Control	25	3	30	0
4	Control	26	3	30	0
4	Control	27	3	30	0
4	Control	28	3	30	0
4	Control	29	3	30	0
4	Control	30	3	30	0
4	Control	31	3	30	0
4	Control	32	3	30	0
4	Control	33	3	30	0
4	Control	34	3	30	0
4	Control	35	3	30	0
4	Control	36	3	30	0
4	Control	37	3	30	0
4	Control	38	3	30	0
4	Control	39	3	30	0
4	Control	40	3	30	0
4	Control	41	3	30	0
4	Control	42	3	30	0
4	Control	43	3	30	0
4	Control	44	3	30	0
4	Control	45	3	30	0
4	Control	46	3	30	0
4	Control	47	3	30	0
4	Control	48	3	30	0
4	Control	49	3	30	0
4	Control	50	3	30	0
4	Control	1	4	4	1
4	Control	2	4	19	1
4	Control	3	4	20	1
4	Control	4	4	20	1
4	Control	5	4	22	1
4	Control	6	4	25	1
4	Control	7	4	30	1
4	Control	8	4	30	0
4	Control	9	4	30	0
4	Control	10	4	30	0
4	Control	11	4	30	0
4	Control	12	4	30	0
4	Control	13	4	30	0
4	Control	14	4	30	0
4	Control	15	4	30	0
4	Control	16	4	30	0
4	Control	17	4	30	0
4	Control	18	4	30	0
4	Control	19	4	30	0
4	Control	20	4	30	0
4	Control	21	4	30	0
4	Control	22	4	30	0
4	Control	23	4	30	0
4	Control	24	4	30	0
4	Control	25	4	30	0
4	Control	26	4	30	0
4	Control	27	4	30	0
4	Control	28	4	30	0
4	Control	29	4	30	0
4	Control	30	4	30	0
4	Control	31	4	30	0
4	Control	32	4	30	0
4	Control	33	4	30	0
4	Control	34	4	30	0
4	Control	35	4	30	0
4	Control	36	4	30	0
4	Control	37	4	30	0
4	Control	38	4	30	0
4	Control	39	4	30	0
4	Control	40	4	30	0
4	Control	41	4	30	0
4	Control	42	4	30	0
4	Control	43	4	30	0
4	Control	44	4	30	0
4	Control	45	4	30	0
4	Control	46	4	30	0
4	Control	47	4	30	0
4	Control	48	4	30	0
4	Control	49	4	30	0
4	Control	50	4	30	0
4	Control	1	5	6	1
4	Control	2	5	7	1
4	Control	3	5	8	1
4	Control	4	5	14	1
4	Control	5	5	19	1
4	Control	6	5	19	1
4	Control	7	5	21	1
4	Control	8	5	21	1
4	Control	9	5	21	1
4	Control	10	5	30	0
4	Control	11	5	30	0
4	Control	12	5	30	0
4	Control	13	5	30	0
4	Control	14	5	30	0
4	Control	15	5	30	0
4	Control	16	5	30	0
4	Control	17	5	30	0
4	Control	18	5	30	0
4	Control	19	5	30	0
4	Control	20	5	30	0
4	Control	21	5	30	0
4	Control	22	5	30	0
4	Control	23	5	30	0
4	Control	24	5	30	0
4	Control	25	5	30	0
4	Control	26	5	30	0
4	Control	27	5	30	0
4	Control	28	5	30	0
4	Control	29	5	30	0
4	Control	30	5	30	0
4	Control	31	5	30	0
4	Control	32	5	30	0
4	Control	33	5	30	0
4	Control	34	5	30	0
4	Control	35	5	30	0
4	Control	36	5	30	0
4	Control	37	5	30	0
4	Control	38	5	30	0
4	Control	39	5	30	0
4	Control	40	5	30	0
4	Control	41	5	30	0
4	Control	42	5	30	0
4	Control	43	5	30	0
4	Control	44	5	30	0
4	Control	45	5	30	0
4	Control	46	5	30	0
4	Control	47	5	30	0
4	Control	48	5	30	0
4	Control	49	5	30	0
4	Control	50	5	30	0
4	Control	1	6	1	1
4	Control	2	6	14	1
4	Control	3	6	18	1
4	Control	4	6	18	1
4	Control	5	6	19	1
4	Control	6	6	21	1
4	Control	7	6	25	1
4	Control	8	6	25	1
4	Control	9	6	25	1
4	Control	10	6	28	1
4	Control	11	6	28	1
4	Control	12	6	30	1
4	Control	13	6	30	0
4	Control	14	6	30	0
4	Control	15	6	30	0
4	Control	16	6	30	0
4	Control	17	6	30	0
4	Control	18	6	30	0
4	Control	19	6	30	0
4	Control	20	6	30	0
4	Control	21	6	30	0
4	Control	22	6	30	0
4	Control	23	6	30	0
4	Control	24	6	30	0
4	Control	25	6	30	0
4	Control	26	6	30	0
4	Control	27	6	30	0
4	Control	28	6	30	0
4	Control	29	6	30	0
4	Control	30	6	30	0
4	Control	31	6	30	0
4	Control	32	6	30	0
4	Control	33	6	30	0
4	Control	34	6	30	0
4	Control	35	6	30	0
4	Control	36	6	30	0
4	Control	37	6	30	0
4	Control	38	6	30	0
4	Control	39	6	30	0
4	Control	40	6	30	0
4	Control	41	6	30	0
4	Control	42	6	30	0
4	Control	43	6	30	0
4	Control	44	6	30	0
4	Control	45	6	30	0
4	Control	46	6	30	0
4	Control	47	6	30	0
4	Control	48	6	30	0
4	Control	49	6	30	0
4	Control	50	6	30	0
4	Control	1	7	1	1
4	Control	2	7	8	1
4	Control	3	7	13	1
4	Control	4	7	17	1
4	Control	5	7	17	1
4	Control	6	7	17	1
4	Control	7	7	17	1
4	Control	8	7	17	1
4	Control	9	7	17	1
4	Control	10	7	22	1
4	Control	11	7	25	1
4	Control	12	7	30	1
4	Control	13	7	30	1
4	Control	14	7	30	0
4	Control	15	7	30	0
4	Control	16	7	30	0
4	Control	17	7	30	0
4	Control	18	7	30	0
4	Control	19	7	30	0
4	Control	20	7	30	0
4	Control	21	7	30	0
4	Control	22	7	30	0
4	Control	23	7	30	0
4	Control	24	7	30	0
4	Control	25	7	30	0
4	Control	26	7	30	0
4	Control	27	7	30	0
4	Control	28	7	30	0
4	Control	29	7	30	0
4	Control	30	7	30	0
4	Control	31	7	30	0
4	Control	32	7	30	0
4	Control	33	7	30	0
4	Control	34	7	30	0
4	Control	35	7	30	0
4	Control	36	7	30	0
4	Control	37	7	30	0
4	Control	38	7	30	0
4	Control	39	7	30	0
4	Control	40	7	30	0
4	Control	41	7	30	0
4	Control	42	7	30	0
4	Control	43	7	30	0
4	Control	44	7	30	0
4	Control	45	7	30	0
4	Control	46	7	30	0
4	Control	47	7	30	0
4	Control	48	7	30	0
4	Control	49	7	30	0
4	Control	50	7	30	0
4	60	1	1	19	1
4	60	2	1	19	1
4	60	3	1	19	1
4	60	4	1	21	1
4	60	5	1	22	1
4	60	6	1	25	1
4	60	7	1	25	1
4	60	8	1	26	1
4	60	9	1	27	1
4	60	10	1	28	1
4	60	11	1	29	1
4	60	12	1	29	1
4	60	13	1	30	1
4	60	14	1	30	0
4	60	15	1	30	0
4	60	16	1	30	0
4	60	17	1	30	0
4	60	18	1	30	0
4	60	19	1	30	0
4	60	20	1	30	0
4	60	21	1	30	0
4	60	22	1	30	0
4	60	23	1	30	0
4	60	24	1	30	0
4	60	25	1	30	0
4	60	26	1	30	0
4	60	27	1	30	0
4	60	28	1	30	0
4	60	29	1	30	0
4	60	30	1	30	0
4	60	31	1	30	0
4	60	32	1	30	0
4	60	33	1	30	0
4	60	34	1	30	0
4	60	35	1	30	0
4	60	36	1	30	0
4	60	37	1	30	0
4	60	38	1	30	0
4	60	39	1	30	0
4	60	40	1	30	0
4	60	41	1	30	0
4	60	42	1	30	0
4	60	43	1	30	0
4	60	44	1	30	0
4	60	45	1	30	0
4	60	46	1	30	0
4	60	47	1	30	0
4	60	48	1	30	0
4	60	49	1	30	0
4	60	50	1	30	0
4	60	1	2	15	1
4	60	2	2	17	1
4	60	3	2	19	1
4	60	4	2	19	1
4	60	5	2	19	1
4	60	6	2	25	1
4	60	7	2	25	1
4	60	8	2	25	1
4	60	9	2	27	1
4	60	10	2	28	1
4	60	11	2	30	1
4	60	12	2	30	0
4	60	13	2	30	0
4	60	14	2	30	0
4	60	15	2	30	0
4	60	16	2	30	0
4	60	17	2	30	0
4	60	18	2	30	0
4	60	19	2	30	0
4	60	20	2	30	0
4	60	21	2	30	0
4	60	22	2	30	0
4	60	23	2	30	0
4	60	24	2	30	0
4	60	25	2	30	0
4	60	26	2	30	0
4	60	27	2	30	0
4	60	28	2	30	0
4	60	29	2	30	0
4	60	30	2	30	0
4	60	31	2	30	0
4	60	32	2	30	0
4	60	33	2	30	0
4	60	34	2	30	0
4	60	35	2	30	0
4	60	36	2	30	0
4	60	37	2	30	0
4	60	38	2	30	0
4	60	39	2	30	0
4	60	40	2	30	0
4	60	41	2	30	0
4	60	42	2	30	0
4	60	43	2	30	0
4	60	44	2	30	0
4	60	45	2	30	0
4	60	46	2	30	0
4	60	47	2	30	0
4	60	48	2	30	0
4	60	49	2	30	0
4	60	50	2	30	0
4	60	1	3	4	1
4	60	2	3	10	1
4	60	3	3	10	1
4	60	4	3	11	1
4	60	5	3	13	1
4	60	6	3	15	1
4	60	7	3	18	1
4	60	8	3	20	1
4	60	9	3	20	1
4	60	10	3	23	1
4	60	11	3	25	1
4	60	12	3	25	1
4	60	13	3	28	1
4	60	14	3	19	1
4	60	15	3	19	1
4	60	16	3	30	1
4	60	17	3	30	1
4	60	18	3	30	0
4	60	19	3	30	0
4	60	20	3	30	0
4	60	21	3	30	0
4	60	22	3	30	0
4	60	23	3	30	0
4	60	24	3	30	0
4	60	25	3	30	0
4	60	26	3	30	0
4	60	27	3	30	0
4	60	28	3	30	0
4	60	29	3	30	0
4	60	30	3	30	0
4	60	31	3	30	0
4	60	32	3	30	0
4	60	33	3	30	0
4	60	34	3	30	0
4	60	35	3	30	0
4	60	36	3	30	0
4	60	37	3	30	0
4	60	38	3	30	0
4	60	39	3	30	0
4	60	40	3	30	0
4	60	41	3	30	0
4	60	42	3	30	0
4	60	43	3	30	0
4	60	44	3	30	0
4	60	45	3	30	0
4	60	46	3	30	0
4	60	47	3	30	0
4	60	48	3	30	0
4	60	49	3	30	0
4	60	50	3	30	0
4	60	1	4	13	1
4	60	2	4	17	1
4	60	3	4	17	1
4	60	4	4	17	1
4	60	5	4	17	1
4	60	6	4	19	1
4	60	7	4	19	1
4	60	8	4	19	1
4	60	9	4	22	1
4	60	10	4	26	1
4	60	11	4	26	1
4	60	12	4	27	1
4	60	13	4	30	1
4	60	14	4	30	1
4	60	15	4	30	0
4	60	16	4	30	0
4	60	17	4	30	0
4	60	18	4	30	0
4	60	19	4	30	0
4	60	20	4	30	0
4	60	21	4	30	0
4	60	22	4	30	0
4	60	23	4	30	0
4	60	24	4	30	0
4	60	25	4	30	0
4	60	26	4	30	0
4	60	27	4	30	0
4	60	28	4	30	0
4	60	29	4	30	0
4	60	30	4	30	0
4	60	31	4	30	0
4	60	32	4	30	0
4	60	33	4	30	0
4	60	34	4	30	0
4	60	35	4	30	0
4	60	36	4	30	0
4	60	37	4	30	0
4	60	38	4	30	0
4	60	39	4	30	0
4	60	40	4	30	0
4	60	41	4	30	0
4	60	42	4	30	0
4	60	43	4	30	0
4	60	44	4	30	0
4	60	45	4	30	0
4	60	46	4	30	0
4	60	47	4	30	0
4	60	48	4	30	0
4	60	49	4	30	0
4	60	50	4	30	0
4	60	1	5	2	1
4	60	2	5	10	1
4	60	3	5	17	1
4	60	4	5	18	1
4	60	5	5	19	1
4	60	6	5	23	1
4	60	7	5	27	1
4	60	8	5	30	1
4	60	9	5	30	1
4	60	10	5	30	1
4	60	11	5	30	0
4	60	12	5	30	0
4	60	13	5	30	0
4	60	14	5	30	0
4	60	15	5	30	0
4	60	16	5	30	0
4	60	17	5	30	0
4	60	18	5	30	0
4	60	19	5	30	0
4	60	20	5	30	0
4	60	21	5	30	0
4	60	22	5	30	0
4	60	23	5	30	0
4	60	24	5	30	0
4	60	25	5	30	0
4	60	26	5	30	0
4	60	27	5	30	0
4	60	28	5	30	0
4	60	29	5	30	0
4	60	30	5	30	0
4	60	31	5	30	0
4	60	32	5	30	0
4	60	33	5	30	0
4	60	34	5	30	0
4	60	35	5	30	0
4	60	36	5	30	0
4	60	37	5	30	0
4	60	38	5	30	0
4	60	39	5	30	0
4	60	40	5	30	0
4	60	41	5	30	0
4	60	42	5	30	0
4	60	43	5	30	0
4	60	44	5	30	0
4	60	45	5	30	0
4	60	46	5	30	0
4	60	47	5	30	0
4	60	48	5	30	0
4	60	49	5	30	0
4	60	50	5	30	0
4	60	1	6	8	1
4	60	2	6	14	1
4	60	3	6	14	1
4	60	4	6	26	1
4	60	5	6	29	1
4	60	6	6	30	1
4	60	7	6	30	0
4	60	8	6	30	0
4	60	9	6	30	0
4	60	10	6	30	0
4	60	11	6	30	0
4	60	12	6	30	0
4	60	13	6	30	0
4	60	14	6	30	0
4	60	15	6	30	0
4	60	16	6	30	0
4	60	17	6	30	0
4	60	18	6	30	0
4	60	19	6	30	0
4	60	20	6	30	0
4	60	21	6	30	0
4	60	22	6	30	0
4	60	23	6	30	0
4	60	24	6	30	0
4	60	25	6	30	0
4	60	26	6	30	0
4	60	27	6	30	0
4	60	28	6	30	0
4	60	29	6	30	0
4	60	30	6	30	0
4	60	31	6	30	0
4	60	32	6	30	0
4	60	33	6	30	0
4	60	34	6	30	0
4	60	35	6	30	0
4	60	36	6	30	0
4	60	37	6	30	0
4	60	38	6	30	0
4	60	39	6	30	0
4	60	40	6	30	0
4	60	41	6	30	0
4	60	42	6	30	0
4	60	43	6	30	0
4	60	44	6	30	0
4	60	45	6	30	0
4	60	46	6	30	0
4	60	47	6	30	0
4	60	48	6	30	0
4	60	49	6	30	0
4	60	50	6	30	0
4	60	1	7	1	1
4	60	2	7	2	1
4	60	3	7	17	1
4	60	4	7	19	1
4	60	5	7	20	1
4	60	6	7	22	1
4	60	7	7	26	1
4	60	8	7	26	1
4	60	9	7	29	1
4	60	10	7	30	1
4	60	11	7	30	1
4	60	12	7	30	0
4	60	13	7	30	0
4	60	14	7	30	0
4	60	15	7	30	0
4	60	16	7	30	0
4	60	17	7	30	0
4	60	18	7	30	0
4	60	19	7	30	0
4	60	20	7	30	0
4	60	21	7	30	0
4	60	22	7	30	0
4	60	23	7	30	0
4	60	24	7	30	0
4	60	25	7	30	0
4	60	26	7	30	0
4	60	27	7	30	0
4	60	28	7	30	0
4	60	29	7	30	0
4	60	30	7	30	0
4	60	31	7	30	0
4	60	32	7	30	0
4	60	33	7	30	0
4	60	34	7	30	0
4	60	35	7	30	0
4	60	36	7	30	0
4	60	37	7	30	0
4	60	38	7	30	0
4	60	39	7	30	0
4	60	40	7	30	0
4	60	41	7	30	0
4	60	42	7	30	0
4	60	43	7	30	0
4	60	44	7	30	0
4	60	45	7	30	0
4	60	46	7	30	0
4	60	47	7	30	0
4	60	48	7	30	0
4	60	49	7	30	0
4	60	50	7	30	0
4	90	1	1	6	1
4	90	2	1	17	1
4	90	3	1	17	1
4	90	4	1	18	1
4	90	5	1	19	1
4	90	6	1	21	1
4	90	7	1	21	1
4	90	8	1	21	1
4	90	9	1	22	1
4	90	10	1	25	1
4	90	11	1	25	1
4	90	12	1	30	1
4	90	13	1	30	1
4	90	14	1	30	1
4	90	15	1	30	0
4	90	16	1	30	0
4	90	17	1	30	0
4	90	18	1	30	0
4	90	19	1	30	0
4	90	20	1	30	0
4	90	21	1	30	0
4	90	22	1	30	0
4	90	23	1	30	0
4	90	24	1	30	0
4	90	25	1	30	0
4	90	26	1	30	0
4	90	27	1	30	0
4	90	28	1	30	0
4	90	29	1	30	0
4	90	30	1	30	0
4	90	31	1	30	0
4	90	32	1	30	0
4	90	33	1	30	0
4	90	34	1	30	0
4	90	35	1	30	0
4	90	36	1	30	0
4	90	37	1	30	0
4	90	38	1	30	0
4	90	39	1	30	0
4	90	40	1	30	0
4	90	41	1	30	0
4	90	42	1	30	0
4	90	43	1	30	0
4	90	44	1	30	0
4	90	45	1	30	0
4	90	46	1	30	0
4	90	47	1	30	0
4	90	48	1	30	0
4	90	49	1	30	0
4	90	50	1	30	0
4	90	1	2	18	1
4	90	2	2	19	1
4	90	3	2	23	1
4	90	4	2	26	1
4	90	5	2	26	1
4	90	6	2	27	1
4	90	7	2	29	1
4	90	8	2	29	1
4	90	9	2	29	1
4	90	10	2	30	1
4	90	11	2	30	0
4	90	12	2	30	0
4	90	13	2	30	0
4	90	14	2	30	0
4	90	15	2	30	0
4	90	16	2	30	0
4	90	17	2	30	0
4	90	18	2	30	0
4	90	19	2	30	0
4	90	20	2	30	0
4	90	21	2	30	0
4	90	22	2	30	0
4	90	23	2	30	0
4	90	24	2	30	0
4	90	25	2	30	0
4	90	26	2	30	0
4	90	27	2	30	0
4	90	28	2	30	0
4	90	29	2	30	0
4	90	30	2	30	0
4	90	31	2	30	0
4	90	32	2	30	0
4	90	33	2	30	0
4	90	34	2	30	0
4	90	35	2	30	0
4	90	36	2	30	0
4	90	37	2	30	0
4	90	38	2	30	0
4	90	39	2	30	0
4	90	40	2	30	0
4	90	41	2	30	0
4	90	42	2	30	0
4	90	43	2	30	0
4	90	44	2	30	0
4	90	45	2	30	0
4	90	46	2	30	0
4	90	47	2	30	0
4	90	48	2	30	0
4	90	49	2	30	0
4	90	50	2	30	0
4	90	1	3	2	1
4	90	2	3	4	1
4	90	3	3	12	1
4	90	4	3	13	1
4	90	5	3	19	1
4	90	6	3	25	1
4	90	7	3	25	1
4	90	8	3	26	1
4	90	9	3	28	1
4	90	10	3	29	1
4	90	11	3	29	1
4	90	12	3	30	1
4	90	13	3	30	0
4	90	14	3	30	0
4	90	15	3	30	0
4	90	16	3	30	0
4	90	17	3	30	0
4	90	18	3	30	0
4	90	19	3	30	0
4	90	20	3	30	0
4	90	21	3	30	0
4	90	22	3	30	0
4	90	23	3	30	0
4	90	24	3	30	0
4	90	25	3	30	0
4	90	26	3	30	0
4	90	27	3	30	0
4	90	28	3	30	0
4	90	29	3	30	0
4	90	30	3	30	0
4	90	31	3	30	0
4	90	32	3	30	0
4	90	33	3	30	0
4	90	34	3	30	0
4	90	35	3	30	0
4	90	36	3	30	0
4	90	37	3	30	0
4	90	38	3	30	0
4	90	39	3	30	0
4	90	40	3	30	0
4	90	41	3	30	0
4	90	42	3	30	0
4	90	43	3	30	0
4	90	44	3	30	0
4	90	45	3	30	0
4	90	46	3	30	0
4	90	47	3	30	0
4	90	48	3	30	0
4	90	49	3	30	0
4	90	50	3	30	0
4	90	1	4	18	1
4	90	2	4	20	1
4	90	3	4	22	1
4	90	4	4	23	1
4	90	5	4	23	1
4	90	6	4	29	1
4	90	7	4	30	0
4	90	8	4	30	0
4	90	9	4	30	0
4	90	10	4	30	0
4	90	11	4	30	0
4	90	12	4	30	0
4	90	13	4	30	0
4	90	14	4	30	0
4	90	15	4	30	0
4	90	16	4	30	0
4	90	17	4	30	0
4	90	18	4	30	0
4	90	19	4	30	0
4	90	20	4	30	0
4	90	21	4	30	0
4	90	22	4	30	0
4	90	23	4	30	0
4	90	24	4	30	0
4	90	25	4	30	0
4	90	26	4	30	0
4	90	27	4	30	0
4	90	28	4	30	0
4	90	29	4	30	0
4	90	30	4	30	0
4	90	31	4	30	0
4	90	32	4	30	0
4	90	33	4	30	0
4	90	34	4	30	0
4	90	35	4	30	0
4	90	36	4	30	0
4	90	37	4	30	0
4	90	38	4	30	0
4	90	39	4	30	0
4	90	40	4	30	0
4	90	41	4	30	0
4	90	42	4	30	0
4	90	43	4	30	0
4	90	44	4	30	0
4	90	45	4	30	0
4	90	46	4	30	0
4	90	47	4	30	0
4	90	48	4	30	0
4	90	49	4	30	0
4	90	50	4	30	0
4	90	1	5	8	1
4	90	2	5	17	1
4	90	3	5	18	1
4	90	4	5	23	1
4	90	5	5	25	1
4	90	6	5	25	1
4	90	7	5	26	1
4	90	8	5	30	0
4	90	9	5	30	0
4	90	10	5	30	0
4	90	11	5	30	0
4	90	12	5	30	0
4	90	13	5	30	0
4	90	14	5	30	0
4	90	15	5	30	0
4	90	16	5	30	0
4	90	17	5	30	0
4	90	18	5	30	0
4	90	19	5	30	0
4	90	20	5	30	0
4	90	21	5	30	0
4	90	22	5	30	0
4	90	23	5	30	0
4	90	24	5	30	0
4	90	25	5	30	0
4	90	26	5	30	0
4	90	27	5	30	0
4	90	28	5	30	0
4	90	29	5	30	0
4	90	30	5	30	0
4	90	31	5	30	0
4	90	32	5	30	0
4	90	33	5	30	0
4	90	34	5	30	0
4	90	35	5	30	0
4	90	36	5	30	0
4	90	37	5	30	0
4	90	38	5	30	0
4	90	39	5	30	0
4	90	40	5	30	0
4	90	41	5	30	0
4	90	42	5	30	0
4	90	43	5	30	0
4	90	44	5	30	0
4	90	45	5	30	0
4	90	46	5	30	0
4	90	47	5	30	0
4	90	48	5	30	0
4	90	49	5	30	0
4	90	50	5	30	0
4	90	1	6	10	1
4	90	2	6	17	1
4	90	3	6	17	1
4	90	4	6	23	1
4	90	5	6	27	1
4	90	6	6	29	1
4	90	7	6	30	0
4	90	8	6	30	0
4	90	9	6	30	0
4	90	10	6	30	0
4	90	11	6	30	0
4	90	12	6	30	0
4	90	13	6	30	0
4	90	14	6	30	0
4	90	15	6	30	0
4	90	16	6	30	0
4	90	17	6	30	0
4	90	18	6	30	0
4	90	19	6	30	0
4	90	20	6	30	0
4	90	21	6	30	0
4	90	22	6	30	0
4	90	23	6	30	0
4	90	24	6	30	0
4	90	25	6	30	0
4	90	26	6	30	0
4	90	27	6	30	0
4	90	28	6	30	0
4	90	29	6	30	0
4	90	30	6	30	0
4	90	31	6	30	0
4	90	32	6	30	0
4	90	33	6	30	0
4	90	34	6	30	0
4	90	35	6	30	0
4	90	36	6	30	0
4	90	37	6	30	0
4	90	38	6	30	0
4	90	39	6	30	0
4	90	40	6	30	0
4	90	41	6	30	0
4	90	42	6	30	0
4	90	43	6	30	0
4	90	44	6	30	0
4	90	45	6	30	0
4	90	46	6	30	0
4	90	47	6	30	0
4	90	48	6	30	0
4	90	49	6	30	0
4	90	50	6	30	0
4	90	1	7	1	1
4	90	2	7	17	1
4	90	3	7	21	1
4	90	4	7	22	1
4	90	5	7	27	1
4	90	6	7	27	1
4	90	7	7	27	1
4	90	8	7	28	1
4	90	9	7	30	1
4	90	10	7	30	0
4	90	11	7	30	0
4	90	12	7	30	0
4	90	13	7	30	0
4	90	14	7	30	0
4	90	15	7	30	0
4	90	16	7	30	0
4	90	17	7	30	0
4	90	18	7	30	0
4	90	19	7	30	0
4	90	20	7	30	0
4	90	21	7	30	0
4	90	22	7	30	0
4	90	23	7	30	0
4	90	24	7	30	0
4	90	25	7	30	0
4	90	26	7	30	0
4	90	27	7	30	0
4	90	28	7	30	0
4	90	29	7	30	0
4	90	30	7	30	0
4	90	31	7	30	0
4	90	32	7	30	0
4	90	33	7	30	0
4	90	34	7	30	0
4	90	35	7	30	0
4	90	36	7	30	0
4	90	37	7	30	0
4	90	38	7	30	0
4	90	39	7	30	0
4	90	40	7	30	0
4	90	41	7	30	0
4	90	42	7	30	0
4	90	43	7	30	0
4	90	44	7	30	0
4	90	45	7	30	0
4	90	46	7	30	0
4	90	47	7	30	0
4	90	48	7	30	0
4	90	49	7	30	0
4	90	50	7	30	0
4	120	1	1	4	1
4	120	2	1	10	1
4	120	3	1	17	1
4	120	4	1	19	1
4	120	5	1	19	1
4	120	6	1	23	1
4	120	7	1	23	1
4	120	8	1	23	1
4	120	9	1	23	1
4	120	10	1	25	1
4	120	11	1	25	1
4	120	12	1	26	1
4	120	13	1	26	1
4	120	14	1	26	1
4	120	15	1	29	1
4	120	16	1	30	1
4	120	17	1	30	1
4	120	18	1	30	0
4	120	19	1	30	0
4	120	20	1	30	0
4	120	21	1	30	0
4	120	22	1	30	0
4	120	23	1	30	0
4	120	24	1	30	0
4	120	25	1	30	0
4	120	26	1	30	0
4	120	27	1	30	0
4	120	28	1	30	0
4	120	29	1	30	0
4	120	30	1	30	0
4	120	31	1	30	0
4	120	32	1	30	0
4	120	33	1	30	0
4	120	34	1	30	0
4	120	35	1	30	0
4	120	36	1	30	0
4	120	37	1	30	0
4	120	38	1	30	0
4	120	39	1	30	0
4	120	40	1	30	0
4	120	41	1	30	0
4	120	42	1	30	0
4	120	43	1	30	0
4	120	44	1	30	0
4	120	45	1	30	0
4	120	46	1	30	0
4	120	47	1	30	0
4	120	48	1	30	0
4	120	49	1	30	0
4	120	50	1	30	0
4	120	1	2	1	1
4	120	2	2	10	1
4	120	3	2	13	1
4	120	4	2	13	1
4	120	5	2	14	1
4	120	6	2	14	1
4	120	7	2	15	1
4	120	8	2	17	1
4	120	9	2	17	1
4	120	10	2	21	1
4	120	11	2	23	1
4	120	12	2	25	1
4	120	13	2	26	1
4	120	14	2	29	1
4	120	15	2	30	0
4	120	16	2	30	0
4	120	17	2	30	0
4	120	18	2	30	0
4	120	19	2	30	0
4	120	20	2	30	0
4	120	21	2	30	0
4	120	22	2	30	0
4	120	23	2	30	0
4	120	24	2	30	0
4	120	25	2	30	0
4	120	26	2	30	0
4	120	27	2	30	0
4	120	28	2	30	0
4	120	29	2	30	0
4	120	30	2	30	0
4	120	31	2	30	0
4	120	32	2	30	0
4	120	33	2	30	0
4	120	34	2	30	0
4	120	35	2	30	0
4	120	36	2	30	0
4	120	37	2	30	0
4	120	38	2	30	0
4	120	39	2	30	0
4	120	40	2	30	0
4	120	41	2	30	0
4	120	42	2	30	0
4	120	43	2	30	0
4	120	44	2	30	0
4	120	45	2	30	0
4	120	46	2	30	0
4	120	47	2	30	0
4	120	48	2	30	0
4	120	49	2	30	0
4	120	50	2	30	0
4	120	1	3	13	1
4	120	2	3	13	1
4	120	3	3	17	1
4	120	4	3	19	1
4	120	5	3	20	1
4	120	6	3	21	1
4	120	7	3	23	1
4	120	8	3	26	1
4	120	9	3	26	1
4	120	10	3	30	1
4	120	11	3	30	1
4	120	12	3	30	1
4	120	13	3	30	1
4	120	14	3	30	1
4	120	15	3	30	0
4	120	16	3	30	0
4	120	17	3	30	0
4	120	18	3	30	0
4	120	19	3	30	0
4	120	20	3	30	0
4	120	21	3	30	0
4	120	22	3	30	0
4	120	23	3	30	0
4	120	24	3	30	0
4	120	25	3	30	0
4	120	26	3	30	0
4	120	27	3	30	0
4	120	28	3	30	0
4	120	29	3	30	0
4	120	30	3	30	0
4	120	31	3	30	0
4	120	32	3	30	0
4	120	33	3	30	0
4	120	34	3	30	0
4	120	35	3	30	0
4	120	36	3	30	0
4	120	37	3	30	0
4	120	38	3	30	0
4	120	39	3	30	0
4	120	40	3	30	0
4	120	41	3	30	0
4	120	42	3	30	0
4	120	43	3	30	0
4	120	44	3	30	0
4	120	45	3	30	0
4	120	46	3	30	0
4	120	47	3	30	0
4	120	48	3	30	0
4	120	49	3	30	0
4	120	50	3	30	0
4	120	1	4	1	1
4	120	2	4	10	1
4	120	3	4	10	1
4	120	4	4	14	1
4	120	5	4	18	1
4	120	6	4	23	1
4	120	7	4	26	1
4	120	8	4	26	1
4	120	9	4	27	1
4	120	10	4	28	1
4	120	11	4	30	0
4	120	12	4	30	0
4	120	13	4	30	0
4	120	14	4	30	0
4	120	15	4	30	0
4	120	16	4	30	0
4	120	17	4	30	0
4	120	18	4	30	0
4	120	19	4	30	0
4	120	20	4	30	0
4	120	21	4	30	0
4	120	22	4	30	0
4	120	23	4	30	0
4	120	24	4	30	0
4	120	25	4	30	0
4	120	26	4	30	0
4	120	27	4	30	0
4	120	28	4	30	0
4	120	29	4	30	0
4	120	30	4	30	0
4	120	31	4	30	0
4	120	32	4	30	0
4	120	33	4	30	0
4	120	34	4	30	0
4	120	35	4	30	0
4	120	36	4	30	0
4	120	37	4	30	0
4	120	38	4	30	0
4	120	39	4	30	0
4	120	40	4	30	0
4	120	41	4	30	0
4	120	42	4	30	0
4	120	43	4	30	0
4	120	44	4	30	0
4	120	45	4	30	0
4	120	46	4	30	0
4	120	47	4	30	0
4	120	48	4	30	0
4	120	49	4	30	0
4	120	50	4	30	0
4	120	1	5	21	1
4	120	2	5	23	1
4	120	3	5	25	1
4	120	4	5	25	1
4	120	5	5	25	1
4	120	6	5	25	1
4	120	7	5	29	1
4	120	8	5	29	1
4	120	9	5	30	1
4	120	10	5	30	0
4	120	11	5	30	0
4	120	12	5	30	0
4	120	13	5	30	0
4	120	14	5	30	0
4	120	15	5	30	0
4	120	16	5	30	0
4	120	17	5	30	0
4	120	18	5	30	0
4	120	19	5	30	0
4	120	20	5	30	0
4	120	21	5	30	0
4	120	22	5	30	0
4	120	23	5	30	0
4	120	24	5	30	0
4	120	25	5	30	0
4	120	26	5	30	0
4	120	27	5	30	0
4	120	28	5	30	0
4	120	29	5	30	0
4	120	30	5	30	0
4	120	31	5	30	0
4	120	32	5	30	0
4	120	33	5	30	0
4	120	34	5	30	0
4	120	35	5	30	0
4	120	36	5	30	0
4	120	37	5	30	0
4	120	38	5	30	0
4	120	39	5	30	0
4	120	40	5	30	0
4	120	41	5	30	0
4	120	42	5	30	0
4	120	43	5	30	0
4	120	44	5	30	0
4	120	45	5	30	0
4	120	46	5	30	0
4	120	47	5	30	0
4	120	48	5	30	0
4	120	49	5	30	0
4	120	50	5	30	0
4	120	1	6	13	1
4	120	2	6	17	1
4	120	3	6	17	1
4	120	4	6	22	1
4	120	5	6	26	1
4	120	6	6	26	1
4	120	7	6	27	1
4	120	8	6	28	1
4	120	9	6	30	1
4	120	10	6	30	0
4	120	11	6	30	0
4	120	12	6	30	0
4	120	13	6	30	0
4	120	14	6	30	0
4	120	15	6	30	0
4	120	16	6	30	0
4	120	17	6	30	0
4	120	18	6	30	0
4	120	19	6	30	0
4	120	20	6	30	0
4	120	21	6	30	0
4	120	22	6	30	0
4	120	23	6	30	0
4	120	24	6	30	0
4	120	25	6	30	0
4	120	26	6	30	0
4	120	27	6	30	0
4	120	28	6	30	0
4	120	29	6	30	0
4	120	30	6	30	0
4	120	31	6	30	0
4	120	32	6	30	0
4	120	33	6	30	0
4	120	34	6	30	0
4	120	35	6	30	0
4	120	36	6	30	0
4	120	37	6	30	0
4	120	38	6	30	0
4	120	39	6	30	0
4	120	40	6	30	0
4	120	41	6	30	0
4	120	42	6	30	0
4	120	43	6	30	0
4	120	44	6	30	0
4	120	45	6	30	0
4	120	46	6	30	0
4	120	47	6	30	0
4	120	48	6	30	0
4	120	49	6	30	0
4	120	50	6	30	0
4	120	1	7	5	1
4	120	2	7	10	1
4	120	3	7	10	1
4	120	4	7	14	1
4	120	5	7	17	1
4	120	6	7	17	1
4	120	7	7	17	1
4	120	8	7	17	1
4	120	9	7	21	1
4	120	10	7	23	1
4	120	11	7	23	1
4	120	12	7	27	1
4	120	13	7	27	1
4	120	14	7	29	1
4	120	15	7	29	1
4	120	16	7	30	1
4	120	17	7	30	0
4	120	18	7	30	0
4	120	19	7	30	0
4	120	20	7	30	0
4	120	21	7	30	0
4	120	22	7	30	0
4	120	23	7	30	0
4	120	24	7	30	0
4	120	25	7	30	0
4	120	26	7	30	0
4	120	27	7	30	0
4	120	28	7	30	0
4	120	29	7	30	0
4	120	30	7	30	0
4	120	31	7	30	0
4	120	32	7	30	0
4	120	33	7	30	0
4	120	34	7	30	0
4	120	35	7	30	0
4	120	36	7	30	0
4	120	37	7	30	0
4	120	38	7	30	0
4	120	39	7	30	0
4	120	40	7	30	0
4	120	41	7	30	0
4	120	42	7	30	0
4	120	43	7	30	0
4	120	44	7	30	0
4	120	45	7	30	0
4	120	46	7	30	0
4	120	47	7	30	0
4	120	48	7	30	0
4	120	49	7	30	0
4	120	50	7	30	0
7	60	1	1	3	1
7	60	2	1	18	1
7	60	3	1	23	1
7	60	4	1	24	1
7	60	5	1	27	1
7	60	6	1	27	1
7	60	7	1	27	1
7	60	8	1	27	1
7	60	9	1	28	1
7	60	10	1	28	1
7	60	11	1	30	0
7	60	12	1	30	0
7	60	13	1	30	0
7	60	14	1	30	0
7	60	15	1	30	0
7	60	16	1	30	0
7	60	17	1	30	0
7	60	18	1	30	0
7	60	19	1	30	0
7	60	20	1	30	0
7	60	21	1	30	0
7	60	22	1	30	0
7	60	23	1	30	0
7	60	24	1	30	0
7	60	25	1	30	0
7	60	26	1	30	0
7	60	27	1	30	0
7	60	28	1	30	0
7	60	29	1	30	0
7	60	30	1	30	0
7	60	31	1	30	0
7	60	32	1	30	0
7	60	33	1	30	0
7	60	34	1	30	0
7	60	35	1	30	0
7	60	36	1	30	0
7	60	37	1	30	0
7	60	38	1	30	0
7	60	39	1	30	0
7	60	40	1	30	0
7	60	41	1	30	0
7	60	42	1	30	0
7	60	43	1	30	0
7	60	44	1	30	0
7	60	45	1	30	0
7	60	46	1	30	0
7	60	47	1	30	0
7	60	48	1	30	0
7	60	49	1	30	0
7	60	50	1	30	0
7	60	1	2	6	0
7	60	2	2	15	0
7	60	3	2	18	1
7	60	4	2	20	1
7	60	5	2	20	1
7	60	6	2	20	1
7	60	7	2	20	1
7	60	8	2	24	1
7	60	9	2	24	1
7	60	10	2	27	1
7	60	11	2	27	1
7	60	12	2	27	1
7	60	13	2	28	1
7	60	14	2	30	1
7	60	15	2	30	0
7	60	16	2	30	0
7	60	17	2	30	0
7	60	18	2	30	0
7	60	19	2	30	0
7	60	20	2	30	0
7	60	21	2	30	0
7	60	22	2	30	0
7	60	23	2	30	0
7	60	24	2	30	0
7	60	25	2	30	0
7	60	26	2	30	0
7	60	27	2	30	0
7	60	28	2	30	0
7	60	29	2	30	0
7	60	30	2	30	0
7	60	31	2	30	0
7	60	32	2	30	0
7	60	33	2	30	0
7	60	34	2	30	0
7	60	35	2	30	0
7	60	36	2	30	0
7	60	37	2	30	0
7	60	38	2	30	0
7	60	39	2	30	0
7	60	40	2	30	0
7	60	41	2	30	0
7	60	42	2	30	0
7	60	43	2	30	0
7	60	44	2	30	0
7	60	45	2	30	0
7	60	46	2	30	0
7	60	47	2	30	0
7	60	48	2	30	0
7	60	49	2	30	0
7	60	50	2	30	0
7	60	1	3	13	1
7	60	2	3	16	1
7	60	3	3	16	1
7	60	4	3	23	1
7	60	5	3	23	1
7	60	6	3	27	1
7	60	7	3	28	1
7	60	8	3	28	1
7	60	9	3	28	1
7	60	10	3	29	1
7	60	11	3	29	1
7	60	12	3	30	1
7	60	13	3	30	0
7	60	14	3	30	0
7	60	15	3	30	0
7	60	16	3	30	0
7	60	17	3	30	0
7	60	18	3	30	0
7	60	19	3	30	0
7	60	20	3	30	0
7	60	21	3	30	0
7	60	22	3	30	0
7	60	23	3	30	0
7	60	24	3	30	0
7	60	25	3	30	0
7	60	26	3	30	0
7	60	27	3	30	0
7	60	28	3	30	0
7	60	29	3	30	0
7	60	30	3	30	0
7	60	31	3	30	0
7	60	32	3	30	0
7	60	33	3	30	0
7	60	34	3	30	0
7	60	35	3	30	0
7	60	36	3	30	0
7	60	37	3	30	0
7	60	38	3	30	0
7	60	39	3	30	0
7	60	40	3	30	0
7	60	41	3	30	0
7	60	42	3	30	0
7	60	43	3	30	0
7	60	44	3	30	0
7	60	45	3	30	0
7	60	46	3	30	0
7	60	47	3	30	0
7	60	48	3	30	0
7	60	49	3	30	0
7	60	50	3	30	0
7	60	1	4	11	1
7	60	2	4	12	1
7	60	3	4	13	1
7	60	4	4	14	1
7	60	5	4	16	1
7	60	6	4	23	1
7	60	7	4	23	1
7	60	8	4	24	1
7	60	9	4	24	1
7	60	10	4	24	1
7	60	11	4	27	1
7	60	12	4	29	1
7	60	13	4	29	1
7	60	14	4	29	1
7	60	15	4	29	1
7	60	16	4	29	1
7	60	17	4	29	1
7	60	18	4	30	0
7	60	19	4	30	0
7	60	20	4	30	0
7	60	21	4	30	0
7	60	22	4	30	0
7	60	23	4	30	0
7	60	24	4	30	0
7	60	25	4	30	0
7	60	26	4	30	0
7	60	27	4	30	0
7	60	28	4	30	0
7	60	29	4	30	0
7	60	30	4	30	0
7	60	31	4	30	0
7	60	32	4	30	0
7	60	33	4	30	0
7	60	34	4	30	0
7	60	35	4	30	0
7	60	36	4	30	0
7	60	37	4	30	0
7	60	38	4	30	0
7	60	39	4	30	0
7	60	40	4	30	0
7	60	41	4	30	0
7	60	42	4	30	0
7	60	43	4	30	0
7	60	44	4	30	0
7	60	45	4	30	0
7	60	46	4	30	0
7	60	47	4	30	0
7	60	48	4	30	0
7	60	49	4	30	0
7	60	50	4	30	0
7	60	1	5	1	1
7	60	2	5	15	1
7	60	3	5	15	1
7	60	4	5	18	1
7	60	5	5	18	1
7	60	6	5	24	1
7	60	7	5	30	1
7	60	8	5	30	0
7	60	9	5	30	0
7	60	10	5	30	0
7	60	11	5	30	0
7	60	12	5	30	0
7	60	13	5	30	0
7	60	14	5	30	0
7	60	15	5	30	0
7	60	16	5	30	0
7	60	17	5	30	0
7	60	18	5	30	0
7	60	19	5	30	0
7	60	20	5	30	0
7	60	21	5	30	0
7	60	22	5	30	0
7	60	23	5	30	0
7	60	24	5	30	0
7	60	25	5	30	0
7	60	26	5	30	0
7	60	27	5	30	0
7	60	28	5	30	0
7	60	29	5	30	0
7	60	30	5	30	0
7	60	31	5	30	0
7	60	32	5	30	0
7	60	33	5	30	0
7	60	34	5	30	0
7	60	35	5	30	0
7	60	36	5	30	0
7	60	37	5	30	0
7	60	38	5	30	0
7	60	39	5	30	0
7	60	40	5	30	0
7	60	41	5	30	0
7	60	42	5	30	0
7	60	43	5	30	0
7	60	44	5	30	0
7	60	45	5	30	0
7	60	46	5	30	0
7	60	47	5	30	0
7	60	48	5	30	0
7	60	49	5	30	0
7	60	50	5	30	0
7	60	1	6	12	1
7	60	2	6	23	1
7	60	3	6	23	1
7	60	4	6	23	1
7	60	5	6	27	1
7	60	6	6	27	1
7	60	7	6	30	0
7	60	8	6	30	0
7	60	9	6	30	0
7	60	10	6	30	0
7	60	11	6	30	0
7	60	12	6	30	0
7	60	13	6	30	0
7	60	14	6	30	0
7	60	15	6	30	0
7	60	16	6	30	0
7	60	17	6	30	0
7	60	18	6	30	0
7	60	19	6	30	0
7	60	20	6	30	0
7	60	21	6	30	0
7	60	22	6	30	0
7	60	23	6	30	0
7	60	24	6	30	0
7	60	25	6	30	0
7	60	26	6	30	0
7	60	27	6	30	0
7	60	28	6	30	0
7	60	29	6	30	0
7	60	30	6	30	0
7	60	31	6	30	0
7	60	32	6	30	0
7	60	33	6	30	0
7	60	34	6	30	0
7	60	35	6	30	0
7	60	36	6	30	0
7	60	37	6	30	0
7	60	38	6	30	0
7	60	39	6	30	0
7	60	40	6	30	0
7	60	41	6	30	0
7	60	42	6	30	0
7	60	43	6	30	0
7	60	44	6	30	0
7	60	45	6	30	0
7	60	46	6	30	0
7	60	47	6	30	0
7	60	48	6	30	0
7	60	49	6	30	0
7	60	50	6	30	0
7	60	1	7	6	1
7	60	2	7	19	1
7	60	3	7	20	1
7	60	4	7	24	1
7	60	5	7	27	1
7	60	6	7	27	1
7	60	7	7	27	1
7	60	8	7	30	1
7	60	9	7	30	0
7	60	10	7	30	0
7	60	11	7	30	0
7	60	12	7	30	0
7	60	13	7	30	0
7	60	14	7	30	0
7	60	15	7	30	0
7	60	16	7	30	0
7	60	17	7	30	0
7	60	18	7	30	0
7	60	19	7	30	0
7	60	20	7	30	0
7	60	21	7	30	0
7	60	22	7	30	0
7	60	23	7	30	0
7	60	24	7	30	0
7	60	25	7	30	0
7	60	26	7	30	0
7	60	27	7	30	0
7	60	28	7	30	0
7	60	29	7	30	0
7	60	30	7	30	0
7	60	31	7	30	0
7	60	32	7	30	0
7	60	33	7	30	0
7	60	34	7	30	0
7	60	35	7	30	0
7	60	36	7	30	0
7	60	37	7	30	0
7	60	38	7	30	0
7	60	39	7	30	0
7	60	40	7	30	0
7	60	41	7	30	0
7	60	42	7	30	0
7	60	43	7	30	0
7	60	44	7	30	0
7	60	45	7	30	0
7	60	46	7	30	0
7	60	47	7	30	0
7	60	48	7	30	0
7	60	49	7	30	0
7	60	50	7	30	0
7	90	1	1	2	1
7	90	2	1	3	1
7	90	3	1	20	1
7	90	4	1	23	1
7	90	5	1	27	1
7	90	6	1	27	1
7	90	7	1	27	1
7	90	8	1	27	1
7	90	9	1	27	1
7	90	10	1	27	1
7	90	11	1	27	1
7	90	12	1	30	0
7	90	13	1	30	0
7	90	14	1	30	0
7	90	15	1	30	0
7	90	16	1	30	0
7	90	17	1	30	0
7	90	18	1	30	0
7	90	19	1	30	0
7	90	20	1	30	0
7	90	21	1	30	0
7	90	22	1	30	0
7	90	23	1	30	0
7	90	24	1	30	0
7	90	25	1	30	0
7	90	26	1	30	0
7	90	27	1	30	0
7	90	28	1	30	0
7	90	29	1	30	0
7	90	30	1	30	0
7	90	31	1	30	0
7	90	32	1	30	0
7	90	33	1	30	0
7	90	34	1	30	0
7	90	35	1	30	0
7	90	36	1	30	0
7	90	37	1	30	0
7	90	38	1	30	0
7	90	39	1	30	0
7	90	40	1	30	0
7	90	41	1	30	0
7	90	42	1	30	0
7	90	43	1	30	0
7	90	44	1	30	0
7	90	45	1	30	0
7	90	46	1	30	0
7	90	47	1	30	0
7	90	48	1	30	0
7	90	49	1	30	0
7	90	50	1	30	0
7	90	1	2	15	1
7	90	2	2	19	1
7	90	3	2	19	1
7	90	4	2	24	1
7	90	5	2	24	1
7	90	6	2	27	1
7	90	7	2	27	1
7	90	8	2	27	1
7	90	9	2	27	1
7	90	10	2	27	1
7	90	11	2	27	1
7	90	12	2	27	1
7	90	13	2	28	1
7	90	14	2	28	1
7	90	15	2	28	1
7	90	16	2	28	1
7	90	17	2	30	1
7	90	18	2	30	1
7	90	19	2	30	0
7	90	20	2	30	0
7	90	21	2	30	0
7	90	22	2	30	0
7	90	23	2	30	0
7	90	24	2	30	0
7	90	25	2	30	0
7	90	26	2	30	0
7	90	27	2	30	0
7	90	28	2	30	0
7	90	29	2	30	0
7	90	30	2	30	0
7	90	31	2	30	0
7	90	32	2	30	0
7	90	33	2	30	0
7	90	34	2	30	0
7	90	35	2	30	0
7	90	36	2	30	0
7	90	37	2	30	0
7	90	38	2	30	0
7	90	39	2	30	0
7	90	40	2	30	0
7	90	41	2	30	0
7	90	42	2	30	0
7	90	43	2	30	0
7	90	44	2	30	0
7	90	45	2	30	0
7	90	46	2	30	0
7	90	47	2	30	0
7	90	48	2	30	0
7	90	49	2	30	0
7	90	50	2	30	0
7	90	1	3	2	1
7	90	2	3	5	1
7	90	3	3	27	1
7	90	4	3	27	1
7	90	5	3	28	1
7	90	6	3	30	1
7	90	7	3	30	0
7	90	8	3	30	0
7	90	9	3	30	0
7	90	10	3	30	0
7	90	11	3	30	0
7	90	12	3	30	0
7	90	13	3	30	0
7	90	14	3	30	0
7	90	15	3	30	0
7	90	16	3	30	0
7	90	17	3	30	0
7	90	18	3	30	0
7	90	19	3	30	0
7	90	20	3	30	0
7	90	21	3	30	0
7	90	22	3	30	0
7	90	23	3	30	0
7	90	24	3	30	0
7	90	25	3	30	0
7	90	26	3	30	0
7	90	27	3	30	0
7	90	28	3	30	0
7	90	29	3	30	0
7	90	30	3	30	0
7	90	31	3	30	0
7	90	32	3	30	0
7	90	33	3	30	0
7	90	34	3	30	0
7	90	35	3	30	0
7	90	36	3	30	0
7	90	37	3	30	0
7	90	38	3	30	0
7	90	39	3	30	0
7	90	40	3	30	0
7	90	41	3	30	0
7	90	42	3	30	0
7	90	43	3	30	0
7	90	44	3	30	0
7	90	45	3	30	0
7	90	46	3	30	0
7	90	47	3	30	0
7	90	48	3	30	0
7	90	49	3	30	0
7	90	50	3	30	0
7	90	1	4	3	1
7	90	2	4	7	1
7	90	3	4	18	1
7	90	4	4	20	1
7	90	5	4	20	1
7	90	6	4	29	1
7	90	7	4	29	1
7	90	8	4	30	0
7	90	9	4	30	0
7	90	10	4	30	0
7	90	11	4	30	0
7	90	12	4	30	0
7	90	13	4	30	0
7	90	14	4	30	0
7	90	15	4	30	0
7	90	16	4	30	0
7	90	17	4	30	0
7	90	18	4	30	0
7	90	19	4	30	0
7	90	20	4	30	0
7	90	21	4	30	0
7	90	22	4	30	0
7	90	23	4	30	0
7	90	24	4	30	0
7	90	25	4	30	0
7	90	26	4	30	0
7	90	27	4	30	0
7	90	28	4	30	0
7	90	29	4	30	0
7	90	30	4	30	0
7	90	31	4	30	0
7	90	32	4	30	0
7	90	33	4	30	0
7	90	34	4	30	0
7	90	35	4	30	0
7	90	36	4	30	0
7	90	37	4	30	0
7	90	38	4	30	0
7	90	39	4	30	0
7	90	40	4	30	0
7	90	41	4	30	0
7	90	42	4	30	0
7	90	43	4	30	0
7	90	44	4	30	0
7	90	45	4	30	0
7	90	46	4	30	0
7	90	47	4	30	0
7	90	48	4	30	0
7	90	49	4	30	0
7	90	50	4	30	0
7	90	1	5	27	1
7	90	2	5	27	1
7	90	3	5	27	1
7	90	4	5	27	1
7	90	5	5	27	1
7	90	6	5	28	1
7	90	7	5	29	1
7	90	8	5	30	0
7	90	9	5	30	0
7	90	10	5	30	0
7	90	11	5	30	0
7	90	12	5	30	0
7	90	13	5	30	0
7	90	14	5	30	0
7	90	15	5	30	0
7	90	16	5	30	0
7	90	17	5	30	0
7	90	18	5	30	0
7	90	19	5	30	0
7	90	20	5	30	0
7	90	21	5	30	0
7	90	22	5	30	0
7	90	23	5	30	0
7	90	24	5	30	0
7	90	25	5	30	0
7	90	26	5	30	0
7	90	27	5	30	0
7	90	28	5	30	0
7	90	29	5	30	0
7	90	30	5	30	0
7	90	31	5	30	0
7	90	32	5	30	0
7	90	33	5	30	0
7	90	34	5	30	0
7	90	35	5	30	0
7	90	36	5	30	0
7	90	37	5	30	0
7	90	38	5	30	0
7	90	39	5	30	0
7	90	40	5	30	0
7	90	41	5	30	0
7	90	42	5	30	0
7	90	43	5	30	0
7	90	44	5	30	0
7	90	45	5	30	0
7	90	46	5	30	0
7	90	47	5	30	0
7	90	48	5	30	0
7	90	49	5	30	0
[truncated: 2,551 more rows]

## Sheet: escape_rate
compaction_interval	age_at_flight_test	treatment	escape_rate	experiment
6hrs	72hrs	control	64.21	compaction
6hrs	72hrs	control	76.2887	compaction
6hrs	72hrs	control	80	compaction
6hrs	72hrs	control	77.6699	compaction
6hrs	72hrs	control	77.551	compaction
6hrs	72hrs	control	70	compaction
6hrs	72hrs	100	76.7677	compaction
6hrs	72hrs	100	68.3168	compaction
6hrs	72hrs	100	69.2308	compaction
6hrs	72hrs	100	63.3	compaction
6hrs	72hrs	100	88	compaction
6hrs	72hrs	100	75.5102	compaction
6hrs	72hrs	150	83	compaction
6hrs	72hrs	150	85.567	compaction
6hrs	72hrs	150	73.5294	compaction
6hrs	72hrs	150	75	compaction
6hrs	72hrs	150	70.297	compaction
6hrs	72hrs	150	78	compaction
24hrs	96hrs	control	89	compaction
24hrs	96hrs	control	77	compaction
24hrs	96hrs	control	93	compaction
24hrs	96hrs	control	76	compaction
24hrs	96hrs	control	78.6408	compaction
24hrs	96hrs	control	82.8283	compaction
24hrs	96hrs	100	65.3	compaction
24hrs	96hrs	100	54.4	compaction
24hrs	96hrs	100	61.7	compaction
24hrs	96hrs	100	55	compaction
24hrs	96hrs	100	71.5686	compaction
24hrs	96hrs	100	67	compaction
24hrs	96hrs	150	82.1782	compaction
24hrs	96hrs	150	79.5918	compaction
24hrs	96hrs	150	73	compaction
24hrs	96hrs	150	68	compaction
24hrs	96hrs	150	74.5098	compaction
24hrs	96hrs	150	76.7677	compaction
0hrs	72hrs	control	82.6531	chilling
0hrs	72hrs	control	74	chilling
0hrs	72hrs	control	74.4898	chilling
0hrs	72hrs	control	83	chilling
0hrs	72hrs	control	51.3761	chilling
0hrs	72hrs	control	56.25	chilling
0hrs	72hrs	control	65.6863	chilling
0hrs	72hrs	chilled	66.3366	chilling
0hrs	72hrs	chilled	60.7843	chilling
0hrs	72hrs	chilled	51	chilling
0hrs	72hrs	chilled	56.25	chilling
0hrs	72hrs	chilled	44.898	chilling
0hrs	72hrs	chilled	48	chilling
0hrs	96hrs	control	77.3196	chilling
0hrs	96hrs	control	70	chilling
0hrs	96hrs	control	63	chilling
0hrs	96hrs	control	64.9485	chilling
0hrs	96hrs	control	83.6735	chilling
0hrs	96hrs	control	69.3069	chilling
0hrs	96hrs	control	68	chilling
0hrs	96hrs	chilled	84	chilling
0hrs	96hrs	chilled	68.6869	chilling
0hrs	96hrs	chilled	78.7234	chilling
0hrs	96hrs	chilled	63.9	chilling
0hrs	96hrs	chilled	78.3505	chilling
0hrs	96hrs	chilled	54.1667	chilling
0hrs	96hrs	chilled	65.0485	chilling
